# Supplementary material for: N-(3-Chloro­phen­yl)benzene­sulfonamide
Source: Acta Crystallogr Sect E Struct Rep Online. 2008 Aug 23;64(Pt 9):o1825. doi: 10.1107/S1600536808026895 (PMC2960722; doi:10.1107/S1600536808026895)
Supplement: Supplementary file 2 [file e-64-o1825-Isup2.hkl]

# 
# h,k,l, Fc-squared, Fo-squared, sigma(Fo-squared) and status flag 
# 
data_I
_shelx_title ' S12 P43212' 
_shelx_refln_list_code          4 
_shelx_F_calc_maximum      177.48 
_exptl_crystal_F_000      1104.00 
_reflns_d_resolution_high  0.8389 
 
loop_ 
 _symmetry_equiv_pos_as_xyz 
 'x, y, z' 
 'x+1/2, -y+1/2, -z+1/4' 
 '-x, -y, z+1/2' 
 '-x+1/2, y+1/2, -z+3/4' 
 'y, x, -z' 
 'y+1/2, -x+1/2, z+1/4' 
 '-y+1/2, x+1/2, z+3/4' 
 '-y, -x, -z+1/2' 
 
_cell_length_a     8.8357 
_cell_length_b     8.8357 
_cell_length_c    32.0810 
_cell_angle_alpha  90.000 
_cell_angle_beta   90.000 
_cell_angle_gamma  90.000 
 
_shelx_F_squared_multiplier     1.000 
 
loop_ 
 _refln_index_h 
 _refln_index_k 
 _refln_index_l 
 _refln_F_squared_calc 
 _refln_F_squared_meas 
 _refln_F_squared_sigma 
 _refln_observed_status 
   1   1   0    12419.88    15522.02     67.85 o 
   0   2   0       76.11       42.27      3.88 o 
   1   2   0    23190.11    26522.89   1966.65 o 
   2   2   0      227.83      233.54      7.12 o 
   1   3   0       36.70       62.12     15.40 o 
   2   3   0     1854.14     1836.84     57.75 o 
   3   3   0     2943.31     3090.87     36.13 o 
   0   4   0     4353.95     3816.86    124.61 o 
   1   4   0      812.43      799.99     12.16 o 
   2   4   0     1455.65     1353.22     18.23 o 
   3   4   0      271.48      308.05     17.34 o 
   4   4   0      273.66      266.02      7.98 o 
   1   5   0      209.50      187.69      3.80 o 
   2   5   0       27.72       31.30      4.74 o 
   3   5   0      579.37      564.32     11.53 o 
   4   5   0      337.91      381.32     25.22 o 
   5   5   0     1707.66     1599.04     35.22 o 
   0   6   0     2993.65     3101.98     36.45 o 
   1   6   0       93.07       80.93      2.97 o 
   2   6   0       80.68       70.36      3.85 o 
   3   6   0      155.47      155.58      7.54 o 
   4   6   0      826.12      755.39     39.45 o 
   5   6   0       96.02       90.95      5.28 o 
   6   6   0       22.71       18.09      2.80 o 
   1   7   0      995.34     1031.27     37.51 o 
   2   7   0      846.00      838.80     57.65 o 
   3   7   0        3.35       -0.19      5.69 o 
   4   7   0       10.29       14.92      3.31 o 
   5   7   0       31.19       27.82      2.16 o 
   6   7   0      263.02      238.08      8.55 o 
   7   7   0       19.62       16.15      2.69 o 
   0   8   0       78.37       87.89      3.31 o 
   1   8   0       14.58       14.97      5.92 o 
   2   8   0       57.10       52.80      7.94 o 
   3   8   0       16.87       14.72      5.11 o 
   4   8   0        3.28        4.15      2.39 o 
   5   8   0       16.89       13.00      1.94 o 
   6   8   0       10.88        2.04      3.23 o 
   1   9   0        2.90        3.11      2.43 o 
   2   9   0      224.11      222.45     22.64 o 
   3   9   0       29.34       24.03      4.07 o 
   4   9   0       13.14       13.72      1.65 o 
   5   9   0       12.70       16.93      1.37 o 
   0  10   0        0.23        1.18      3.00 o 
   1  10   0        4.60       -1.36      3.44 o 
   2  10   0        0.88        0.53      2.65 o 
   3  10   0        5.35        4.97      1.35 o 
   0   1   1     3034.50     2690.35    132.96 o 
   1   1   1     1577.08     1731.80     34.65 o 
  -1   2   1     8261.70     8392.68    689.00 o 
   0   2   1    16239.65    15119.49    809.31 o 
   1   2   1     7744.12     8048.98    700.17 o 
   2   2   1      331.86      307.60      7.73 o 
  -2   3   1      180.74      183.54      6.63 o 
  -1   3   1     1345.66     1391.51    126.99 o 
   0   3   1     6363.43     5452.81    147.45 o 
   1   3   1     1354.82     1418.35     92.37 o 
   2   3   1      144.00      146.63      3.14 o 
   3   3   1        2.63        3.64      1.74 o 
  -3   4   1      298.39      300.34     12.08 o 
  -2   4   1      999.50     1115.62     15.47 o 
  -1   4   1      546.32      525.68     10.16 o 
   0   4   1     1289.28     1184.28     13.51 o 
   1   4   1      525.32      512.27     16.06 o 
   2   4   1     1023.47     1145.83     41.66 o 
   3   4   1      227.04      219.43     14.75 o 
   4   4   1       21.12       24.49      2.40 o 
  -4   5   1     1393.69     1292.17     59.56 o 
  -3   5   1       37.22       27.41      2.10 o 
  -2   5   1     2801.44     2700.28     27.58 o 
  -1   5   1      882.75      947.96     20.42 o 
   0   5   1     4968.32     4843.83     66.82 o 
   1   5   1      788.72      851.02     14.79 o 
   2   5   1     2828.62     2671.47     27.45 o 
   3   5   1       37.08       30.94      2.75 o 
   4   5   1     1347.68     1189.96     42.65 o 
   5   5   1       78.41       61.80      2.97 o 
  -5   6   1      496.47      487.26     10.31 o 
  -4   6   1      308.76      305.01     28.34 o 
  -3   6   1      629.86      634.76     42.01 o 
  -2   6   1      267.98      279.00     12.21 o 
  -1   6   1     1374.37     1490.23     85.54 o 
   0   6   1       25.82       23.49      1.44 o 
   1   6   1     1396.46     1573.25     47.42 o 
   2   6   1      293.70      308.52      7.90 o 
   3   6   1      577.07      555.06     15.31 o 
   4   6   1      335.90      335.78      7.00 o 
   5   6   1      510.63      501.40     31.07 o 
   6   6   1      199.92      178.33      8.87 o 
  -6   7   1       15.92        8.33      8.32 o 
  -5   7   1        0.57        3.23      4.12 o 
  -4   7   1      157.46      150.84     19.15 o 
  -3   7   1     1090.03     1073.07    125.88 o 
  -2   7   1      285.22      285.42     18.01 o 
  -1   7   1      644.45      663.72     14.52 o 
   0   7   1      609.07      659.11     25.58 o 
   1   7   1      655.90      671.42     20.10 o 
   2   7   1      303.17      296.20     25.40 o 
   3   7   1     1133.33     1111.51     99.53 o 
   4   7   1      166.33      152.37      5.66 o 
   5   7   1        2.41        6.70      1.46 o 
   6   7   1       13.96       15.38      2.23 o 
   7   7   1      134.21      125.43      3.00 o 
  -6   8   1       11.98       13.12      1.48 o 
  -5   8   1       62.69       58.63      2.99 o 
  -4   8   1       21.05       18.54      1.98 o 
  -3   8   1       88.13       86.09      3.04 o 
  -2   8   1      159.98      167.17     17.67 o 
  -1   8   1      148.83      140.74      9.29 o 
   0   8   1       91.85       80.52      2.33 o 
   1   8   1      150.49      142.54      3.91 o 
   2   8   1      142.59      152.59     18.26 o 
   3   8   1       83.94       84.14      6.76 o 
   4   8   1       21.85       19.22      2.75 o 
   5   8   1       54.72       51.19      3.53 o 
   6   8   1       16.00       15.32      1.48 o 
  -5   9   1        6.57        6.41      2.07 o 
  -4   9   1       67.47       69.92      7.30 o 
  -3   9   1       52.79       54.64      8.27 o 
  -2   9   1        8.29        6.01      2.23 o 
  -1   9   1       78.92       87.56      6.49 o 
   0   9   1       36.64       33.90      1.75 o 
   1   9   1       73.96       83.22      6.19 o 
   2   9   1        9.77        7.48      1.76 o 
   3   9   1       60.85       72.93     13.73 o 
   4   9   1       76.80       79.51     10.15 o 
   5   9   1        6.24        6.73      1.26 o 
  -3  10   1        1.11       -0.66      3.31 o 
  -2  10   1        1.36       -1.18      4.04 o 
  -1  10   1       25.11       30.17      6.84 o 
   0  10   1       20.02       19.26      1.22 o 
   1  10   1       27.59       32.17      3.88 o 
   2  10   1        1.49       -0.20      2.48 o 
   3  10   1        0.95        0.94      2.63 o 
   0   1   2       71.71       82.74      3.24 o 
   1   1   2      525.19      616.17     11.10 o 
  -1   2   2     1031.73      999.03     57.22 o 
   0   2   2    16793.30    15064.87    749.16 o 
   1   2   2      981.98     1057.83     34.54 o 
   2   2   2     1678.78     1558.04     16.53 o 
  -2   3   2      260.39      310.06     11.44 o 
  -1   3   2     4025.85     3674.68    329.59 o 
   0   3   2    10735.66    10017.11    342.22 o 
   1   3   2     4049.93     3860.47    230.14 o 
   2   3   2      210.48      268.60     18.34 o 
   3   3   2      122.45      141.72      2.95 o 
  -3   4   2      789.04      805.42     24.55 o 
  -2   4   2      507.56      467.86     15.08 o 
  -1   4   2      168.30      169.89      7.65 o 
   0   4   2     8131.77     7922.96    164.58 o 
   1   4   2      147.62      152.37      3.20 o 
   2   4   2      602.69      568.31     11.32 o 
   3   4   2      723.79      734.94     13.71 o 
   4   4   2        9.05       11.16      1.68 o 
  -4   5   2       33.59       33.24      2.25 o 
  -3   5   2       83.14       76.25      4.47 o 
  -2   5   2      343.85      316.97      7.01 o 
  -1   5   2     3214.76     3309.05     37.87 o 
   0   5   2      345.12      342.50      5.27 o 
   1   5   2     3333.47     3460.01     39.19 o 
   2   5   2      335.55      306.92      6.37 o 
   3   5   2       61.61       66.81      5.52 o 
   4   5   2       48.27       51.28      3.34 o 
   5   5   2       69.04       65.39      2.95 o 
  -5   6   2       12.92       14.02      3.01 o 
  -4   6   2      674.44      613.58     41.55 o 
  -3   6   2      134.08      124.87     10.51 o 
  -2   6   2     1049.72     1116.70     45.88 o 
  -1   6   2       90.14       89.61      3.45 o 
   0   6   2      147.15      121.27      2.04 o 
   1   6   2      113.47      117.28      7.03 o 
   2   6   2     1077.26     1088.64     19.50 o 
   3   6   2      144.28      123.60      3.72 o 
   4   6   2      717.13      669.50     26.59 o 
   5   6   2        9.05        9.69      3.45 o 
   6   6   2        9.56        3.76      2.55 o 
  -6   7   2        0.48        0.72      3.85 o 
  -5   7   2       96.04       94.39      4.31 o 
  -4   7   2       63.02       61.58      2.79 o 
  -3   7   2     1235.10     1211.50    176.19 o 
  -2   7   2      412.00      457.75     44.16 o 
  -1   7   2      486.71      492.82     12.44 o 
   0   7   2      296.51      295.77      6.00 o 
   1   7   2      447.82      465.55     10.10 o 
   2   7   2      408.85      450.00     28.43 o 
   3   7   2     1219.33     1188.14     75.00 o 
   4   7   2       58.80       58.21      4.82 o 
   5   7   2      107.30       99.87      3.15 o 
   6   7   2        1.01        2.89      6.76 o 
   7   7   2        6.85        8.02      1.56 o 
  -6   8   2       12.42       12.15      2.88 o 
  -5   8   2       87.41       89.71      4.17 o 
  -4   8   2      217.23      207.89     15.28 o 
  -3   8   2       60.56       63.81      6.00 o 
  -2   8   2      209.89      235.20     26.11 o 
  -1   8   2       13.26       18.20      6.68 o 
   0   8   2       50.08       48.06      2.02 o 
   1   8   2        8.43        4.03      5.06 o 
   2   8   2      247.38      279.29     27.90 o 
   3   8   2       61.35       59.51      4.71 o 
   4   8   2      195.62      182.82     23.85 o 
   5   8   2       87.85       91.07      2.72 o 
   6   8   2       11.79       12.49      1.47 o 
  -5   9   2        2.72        2.69      2.45 o 
  -4   9   2       91.22       93.06      7.22 o 
  -3   9   2       33.20       33.95      4.25 o 
  -2   9   2       29.33       33.80      6.11 o 
  -1   9   2        3.05       -2.63      4.61 o 
   0   9   2        0.89        1.43      2.93 o 
   1   9   2        5.52        6.27      2.45 o 
   2   9   2       19.41       23.56      2.20 o 
   3   9   2       35.40       36.84      1.95 o 
   4   9   2       94.38       88.47      4.12 o 
   5   9   2        3.77        2.44      1.55 o 
  -3  10   2        9.63        5.52      1.72 o 
  -2  10   2       10.97       11.00      3.42 o 
  -1  10   2       24.62       26.64      4.47 o 
   0  10   2       60.58       61.32      3.47 o 
   1  10   2       21.14       22.11      4.17 o 
   2  10   2       13.04       14.47      1.88 o 
   3  10   2        7.33        7.91      1.14 o 
   0   1   3     2430.24     2241.94    112.93 o 
   1   1   3    10873.73    12256.52    519.66 o 
  -1   2   3     7465.98     7704.02    607.01 o 
   0   2   3     5728.93     5408.58    259.80 o 
   1   2   3     7034.50     7540.48    721.29 o 
   2   2   3      540.74      765.41     10.15 o 
  -2   3   3     4309.77     4408.55     79.53 o 
  -1   3   3      559.02      539.09     19.30 o 
   0   3   3     3351.58     3177.22     99.31 o 
   1   3   3      541.90      566.58     34.80 o 
   2   3   3     4610.68     4870.87    175.75 o 
   3   3   3      114.24      108.38     12.50 o 
  -3   4   3     1256.26     1263.92     67.63 o 
  -2   4   3       87.52      104.12      3.56 o 
  -1   4   3     2463.85     2495.94     79.94 o 
   0   4   3      534.60      567.84     12.42 o 
   1   4   3     2276.62     2258.63     97.41 o 
   2   4   3      101.65      114.81      3.39 o 
   3   4   3     1226.88     1224.14     17.56 o 
   4   4   3      548.18      528.08     10.94 o 
  -4   5   3      209.82      202.47     13.56 o 
  -3   5   3     1398.64     1382.09     98.98 o 
  -2   5   3     1476.06     1509.20     20.56 o 
  -1   5   3     1159.56     1094.65     16.76 o 
   0   5   3      663.01      582.55     12.57 o 
   1   5   3     1190.69     1142.62     26.73 o 
   2   5   3     1431.36     1380.93     19.90 o 
   3   5   3     1442.34     1477.05     26.37 o 
   4   5   3      233.73      225.20      5.17 o 
   5   5   3       55.09       50.89      2.49 o 
  -5   6   3      133.50      114.59      3.61 o 
  -4   6   3      272.26      257.22     24.18 o 
  -3   6   3       13.58       20.67      9.64 o 
  -2   6   3      135.31      132.70      6.17 o 
  -1   6   3     1809.08     1858.61     74.09 o 
   0   6   3       93.13       80.32      1.83 o 
   1   6   3     1768.24     1828.67     86.12 o 
   2   6   3      135.62      133.90      3.43 o 
   3   6   3        5.17       -2.60      4.59 o 
   4   6   3      247.94      233.63      6.01 o 
   5   6   3      126.58      110.04      3.34 o 
   6   6   3       10.29       12.34      1.96 o 
  -6   7   3       51.21       48.69      2.25 o 
  -5   7   3        1.76        3.51      1.88 o 
  -4   7   3       55.74       65.85      9.48 o 
  -3   7   3       78.15       95.38     12.01 o 
  -2   7   3       77.03       79.31     13.60 o 
  -1   7   3       33.07       40.31     12.44 o 
   0   7   3      379.95      422.08     10.92 o 
   1   7   3       31.88       30.50      2.61 o 
   2   7   3       66.10       57.38      6.79 o 
   3   7   3       69.77       83.40     10.93 o 
   4   7   3       41.99       54.65      4.55 o 
   5   7   3        4.20        4.11      4.37 o 
   6   7   3       56.35       54.15      2.49 o 
   7   7   3       11.42       11.89      1.56 o 
  -6   8   3        9.85        7.67      1.47 o 
  -5   8   3       70.37       67.28      2.77 o 
  -4   8   3      110.09      104.70     10.56 o 
  -3   8   3      145.91      144.40     14.28 o 
  -2   8   3        1.15        4.30      4.53 o 
  -1   8   3        1.86        2.40      4.64 o 
   0   8   3      219.53      218.36      5.86 o 
   1   8   3        7.15       12.97      8.67 o 
   2   8   3        2.48        3.30      2.89 o 
   3   8   3      136.34      131.04      6.11 o 
   4   8   3       99.39       90.79      3.50 o 
   5   8   3       73.83       62.97      3.26 o 
   6   8   3        9.03        5.06      2.64 o 
  -5   9   3        1.71       -0.17      2.80 o 
  -4   9   3       21.79       25.09      4.36 o 
  -3   9   3       13.82       16.08      3.15 o 
  -2   9   3      102.13      109.64     12.01 o 
  -1   9   3       56.55       63.35     10.64 o 
   0   9   3       55.14       62.29      4.73 o 
   1   9   3       46.78       54.39      3.61 o 
   2   9   3      107.23      112.67      6.14 o 
   3   9   3       11.02       14.55      3.90 o 
   4   9   3       20.36       21.07      1.75 o 
   5   9   3        2.65        3.40      1.91 o 
  -3  10   3       17.13       16.15      1.67 o 
  -2  10   3        4.60        5.09      4.23 o 
  -1  10   3        5.19        8.11      1.56 o 
   0  10   3       28.59       28.19      1.94 o 
   1  10   3        3.49        4.12      3.07 o 
   2  10   3        3.39        4.61      1.35 o 
   3  10   3       21.49       22.26      4.50 o 
   0   0   4     7167.90     5741.37     63.30 o 
   0   1   4     1684.86     1362.30     54.40 o 
   1   1   4    31500.36    38729.06    387.54 o 
  -1   2   4      172.18      183.68     17.88 o 
   0   2   4     1632.98     1264.97     50.44 o 
   1   2   4      238.58      273.15     15.77 o 
   2   2   4     1401.53     1444.78     34.83 o 
  -2   3   4     1661.25     1724.20     41.10 o 
  -1   3   4     1123.25     1104.04     30.20 o 
   0   3   4     4376.91     4059.88    112.30 o 
   1   3   4     1301.32     1365.16    100.63 o 
   2   3   4     1599.57     1746.15     60.75 o 
   3   3   4     1349.29     1219.71     67.25 o 
  -3   4   4      300.26      271.36     16.16 o 
  -2   4   4     1106.61     1022.40     15.12 o 
  -1   4   4      147.78      176.38      3.77 o 
   0   4   4     5825.62     5737.75    102.12 o 
   1   4   4      141.23      191.70     11.21 o 
   2   4   4     1199.09     1153.10     50.75 o 
   3   4   4      349.56      328.98      7.04 o 
   4   4   4     3313.64     3400.18     82.99 o 
  -4   5   4       54.17       48.89      6.08 o 
  -3   5   4      890.58      806.38     70.07 o 
  -2   5   4      393.62      382.71     14.73 o 
  -1   5   4       14.37       30.42      8.32 o 
   0   5   4     1953.88     1979.78     28.07 o 
   1   5   4       20.52       28.95      6.51 o 
   2   5   4      348.40      342.64      6.92 o 
   3   5   4      940.10      902.30     16.80 o 
   4   5   4       61.38       58.82      2.47 o 
   5   5   4      202.99      189.44      4.50 o 
  -5   6   4      199.29      177.37     19.45 o 
  -4   6   4      533.48      555.17     58.74 o 
  -3   6   4      334.14      320.03     42.07 o 
  -2   6   4      265.59      259.15     20.33 o 
  -1   6   4      346.80      362.44     17.10 o 
   0   6   4      811.95      876.66     11.88 o 
   1   6   4      377.69      373.28      7.88 o 
   2   6   4      278.32      283.00      6.63 o 
   3   6   4      305.89      303.65     16.12 o 
   4   6   4      544.65      532.17     11.32 o 
   5   6   4      177.35      154.25      7.68 o 
   6   6   4       51.05       49.67      2.42 o 
  -6   7   4       35.45       35.10      2.05 o 
  -5   7   4       73.68       70.90      2.90 o 
  -4   7   4       72.18       79.42     14.70 o 
  -3   7   4      221.80      224.52     32.07 o 
  -2   7   4      116.83      123.28     24.37 o 
  -1   7   4      813.96      840.36     56.56 o 
   0   7   4        6.58        2.57      2.27 o 
   1   7   4      855.38      891.82     16.77 o 
   2   7   4       99.52      110.34      8.16 o 
   3   7   4      196.02      186.52      7.73 o 
   4   7   4       64.99       75.30      5.06 o 
   5   7   4       64.26       56.05      2.99 o 
   6   7   4       33.95       35.86      3.45 o 
   7   7   4       58.68       62.89      6.38 o 
  -6   8   4       69.30       64.97      2.40 o 
  -5   8   4       81.64       71.70      7.70 o 
  -4   8   4       38.77       40.51      3.23 o 
  -3   8   4       76.04       84.23      5.01 o 
  -2   8   4      204.26      216.48     24.84 o 
  -1   8   4      215.96      206.03     19.00 o 
   0   8   4       46.99       52.45      2.02 o 
   1   8   4      204.45      206.64     12.91 o 
   2   8   4      198.55      220.62     18.75 o 
   3   8   4       82.41       84.83     10.07 o 
   4   8   4       38.66       39.44      2.24 o 
   5   8   4       86.63       79.86      4.63 o 
   6   8   4       70.38       73.55      2.28 o 
  -5   9   4       14.64       13.18      1.29 o 
  -4   9   4       11.09       13.92      6.08 o 
  -3   9   4        5.19        7.61      3.85 o 
  -2   9   4       60.30       70.92      2.78 o 
  -1   9   4       35.19       42.89      2.52 o 
   0   9   4      229.21      225.48      9.11 o 
   1   9   4       40.78       56.31      8.00 o 
   2   9   4       64.71       73.43      2.76 o 
   3   9   4        3.42       -0.79      3.43 o 
   4   9   4        8.71        7.27      1.60 o 
   5   9   4       13.47       10.98      1.45 o 
  -3  10   4       42.44       40.39      7.46 o 
  -2  10   4        9.70       11.10      2.45 o 
  -1  10   4       16.01       17.29      2.48 o 
   0  10   4        7.77        6.79      1.29 o 
   1  10   4       15.33       19.07      1.99 o 
   2  10   4        9.57        8.88      1.33 o 
   3  10   4       48.12       42.05      3.50 o 
   0   1   5     3315.21     3143.06    147.90 o 
   1   1   5       15.92       37.84      7.81 o 
  -1   2   5    24849.76    26267.49   1973.79 o 
   0   2   5     3470.08     2994.90    123.52 o 
   1   2   5    24310.24    28494.62   2758.63 o 
   2   2   5     9302.50    10464.75    346.63 o 
  -2   3   5     1753.51     1855.14     18.34 o 
  -1   3   5     2787.27     2659.61    178.07 o 
   0   3   5       35.95       20.54      0.80 o 
   1   3   5     2524.82     2596.33    228.43 o 
   2   3   5     1864.97     1934.55     99.48 o 
   3   3   5     8240.72     9063.47    403.53 o 
  -3   4   5       17.39       11.74      1.54 o 
  -2   4   5     2721.93     2917.87     53.61 o 
  -1   4   5     1763.29     1767.92     22.92 o 
   0   4   5        2.15        0.77      1.22 o 
   1   4   5     1727.39     1827.06    100.07 o 
   2   4   5     2870.95     3159.17    243.74 o 
   3   4   5       18.28       18.21      1.51 o 
   4   4   5       82.06       79.02      5.14 o 
  -4   5   5      369.55      354.81     25.73 o 
  -3   5   5       14.15       15.31      2.09 o 
  -2   5   5      426.20      388.12     10.77 o 
  -1   5   5      284.84      280.44      5.82 o 
   0   5   5     2895.20     2915.35     52.63 o 
   1   5   5      297.93      290.90     18.99 o 
   2   5   5      507.19      480.11     10.72 o 
   3   5   5       20.25       22.80      2.09 o 
   4   5   5      347.99      331.64     20.39 o 
   5   5   5       72.74       68.95      3.93 o 
  -5   6   5      145.65      131.72     11.34 o 
  -4   6   5      194.14      185.31     18.43 o 
  -3   6   5      656.57      612.27     59.84 o 
  -2   6   5      418.69      419.37     33.70 o 
  -1   6   5     1124.94     1164.84     82.32 o 
   0   6   5       96.48      105.29      2.10 o 
   1   6   5     1117.55     1205.03     20.08 o 
   2   6   5      441.19      423.46      8.94 o 
   3   6   5      654.53      601.29     24.80 o 
   4   6   5      222.81      203.89      7.03 o 
   5   6   5      124.30      105.91      5.33 o 
   6   6   5       28.20       28.90      4.71 o 
  -6   7   5       37.56       39.86      2.44 o 
  -5   7   5       71.69       75.79      8.13 o 
  -4   7   5      269.60      248.29     32.91 o 
  -3   7   5       13.27        6.07      7.05 o 
  -2   7   5      130.99      122.93     15.00 o 
  -1   7   5      307.41      332.97     19.25 o 
   0   7   5        3.47        3.54      1.98 o 
   1   7   5      279.29      307.15      6.58 o 
   2   7   5      148.16      140.39      7.46 o 
   3   7   5        7.69        0.99      5.20 o 
   4   7   5      279.71      273.92      9.22 o 
   5   7   5       59.54       60.54      2.89 o 
   6   7   5       40.12       43.68      2.44 o 
   7   7   5        4.97        2.51      2.13 o 
  -6   8   5      101.61       98.24      8.27 o 
  -5   8   5       55.54       54.62      5.28 o 
  -4   8   5      143.40      116.55     10.29 o 
  -3   8   5       10.12        6.58      5.44 o 
  -2   8   5        4.84       -0.96      3.96 o 
  -1   8   5      372.88      382.67     31.34 o 
   0   8   5      181.44      157.08      4.08 o 
   1   8   5      369.33      395.62     33.01 o 
   2   8   5        4.50       -0.73      4.50 o 
   3   8   5        8.59        6.61      2.10 o 
   4   8   5      158.12      124.52      9.97 o 
   5   8   5       49.11       44.29      3.69 o 
   6   8   5       98.15       91.66      2.55 o 
  -5   9   5        2.35        2.79      1.49 o 
  -4   9   5       33.40       38.65      4.23 o 
  -3   9   5       11.69       15.00      1.65 o 
  -2   9   5       38.59       50.26      7.11 o 
  -1   9   5       16.45       12.43      1.84 o 
   0   9   5      129.10      132.84      5.67 o 
   1   9   5       14.64       14.82      1.84 o 
   2   9   5       44.05       50.80      2.30 o 
   3   9   5       12.56       18.12      1.88 o 
   4   9   5       32.68       36.90      2.42 o 
   5   9   5        2.21       -1.66      2.57 o 
  -3  10   5        5.40        3.58      1.16 o 
  -2  10   5       16.96       19.14      2.48 o 
  -1  10   5        4.07        5.43      6.68 o 
   0  10   5       47.22       44.04      2.57 o 
   1  10   5        5.48        9.61      1.48 o 
   2  10   5       16.43       17.55      2.32 o 
   3  10   5        7.36        7.88      1.94 o 
   0   1   6    11920.28    11167.80    684.98 o 
   1   1   6    10599.38    11812.71    573.64 o 
  -1   2   6     3010.81     2940.12    215.18 o 
   0   2   6     1738.46     1681.65     67.85 o 
   1   2   6     2961.71     3329.27    348.49 o 
   2   2   6     3231.68     3337.05     44.54 o 
  -2   3   6     1264.76     1457.11     35.39 o 
  -1   3   6      451.29      420.14     16.51 o 
   0   3   6       22.82       26.36      1.23 o 
   1   3   6      576.07      591.44     39.80 o 
   2   3   6     1398.43     1666.22     61.05 o 
   3   3   6      176.83      164.70     14.31 o 
  -3   4   6      414.09      447.50     21.24 o 
  -2   4   6      640.55      623.55     21.44 o 
  -1   4   6     1581.96     1695.44    155.07 o 
   0   4   6     6321.00     5921.09    143.27 o 
   1   4   6     1692.11     1690.82     85.19 o 
   2   4   6      632.44      642.29     12.53 o 
   3   4   6      448.86      465.00     23.00 o 
   4   4   6     1030.92      993.42     78.09 o 
  -4   5   6       51.64       41.99      2.32 o 
  -3   5   6     1377.73     1383.19    120.18 o 
  -2   5   6      164.13      162.92      8.19 o 
  -1   5   6      902.86      921.38     46.54 o 
   0   5   6      479.58      455.98     13.24 o 
   1   5   6      993.69     1110.67     43.56 o 
   2   5   6      172.77      176.17      5.74 o 
   3   5   6     1416.34     1431.86     42.27 o 
   4   5   6       45.31       45.32      2.53 o 
   5   5   6       52.79       55.29      8.16 o 
  -5   6   6      405.91      378.05     32.91 o 
  -4   6   6     1251.01     1202.38    117.89 o 
  -3   6   6      342.48      327.58     37.97 o 
  -2   6   6      126.33      145.26     13.47 o 
  -1   6   6      718.17      724.72     27.17 o 
   0   6   6     1400.28     1604.58     25.41 o 
   1   6   6      718.54      732.90     16.73 o 
   2   6   6      140.38      158.64      3.81 o 
   3   6   6      350.00      321.98      6.67 o 
   4   6   6     1259.73     1155.04     21.52 o 
   5   6   6      380.23      351.22     15.19 o 
   6   6   6        7.51       11.48      1.92 o 
  -6   7   6      169.47      160.01     12.53 o 
  -5   7   6      189.45      194.58     19.97 o 
  -4   7   6       84.68       84.33      9.45 o 
  -3   7   6      610.73      600.08     92.58 o 
  -2   7   6      429.75      445.66     40.36 o 
  -1   7   6      444.59      460.61     31.84 o 
   0   7   6       21.90       23.78      3.65 o 
   1   7   6      439.79      432.06     18.21 o 
   2   7   6      439.68      492.87     21.32 o 
   3   7   6      652.84      673.77     39.87 o 
   4   7   6       70.02       69.66      2.81 o 
   5   7   6      163.70      161.62      3.81 o 
   6   7   6      165.61      164.78      4.82 o 
   7   7   6       57.40       52.79      3.50 o 
  -6   8   6       26.55       32.40      1.77 o 
  -5   8   6      219.17      208.86     11.72 o 
  -4   8   6       33.30       34.87      2.38 o 
  -3   8   6       26.90       31.66      5.22 o 
  -2   8   6      131.53      132.81     20.36 o 
  -1   8   6      333.54      357.78     37.54 o 
   0   8   6      213.06      212.93      8.91 o 
   1   8   6      362.15      400.08      8.58 o 
   2   8   6      123.62      133.41      3.72 o 
   3   8   6       31.45       36.76      3.28 o 
   4   8   6       27.00       31.73      2.40 o 
   5   8   6      220.72      217.15      4.75 o 
   6   8   6       31.34       37.42      1.92 o 
  -5   9   6        2.87        2.40      1.14 o 
  -4   9   6        7.31        7.55      1.54 o 
  -3   9   6       50.60       52.27      6.08 o 
  -2   9   6       50.07       49.88      5.55 o 
  -1   9   6       23.51       18.61      3.39 o 
   0   9   6        3.00        1.74      2.90 o 
   1   9   6       29.06       26.55      4.17 o 
   2   9   6       40.97       42.32      2.51 o 
   3   9   6       50.31       45.74      2.32 o 
   4   9   6        6.55        0.13      3.22 o 
   5   9   6        2.70        3.99      1.75 o 
  -2  10   6       10.96        6.13      1.72 o 
  -1  10   6        9.13        9.92      1.46 o 
   0  10   6        1.56       -0.85      1.73 o 
   1  10   6        8.89       11.78      1.72 o 
   2  10   6        9.68        6.08      1.52 o 
   0   1   7    26505.67    24486.44   1744.82 o 
   1   1   7     1889.09     1957.83     89.58 o 
  -1   2   7     6039.11     5815.17    406.20 o 
   0   2   7     7992.68     7269.57    310.19 o 
   1   2   7     6159.53     6724.01    748.26 o 
   2   2   7       11.85        9.87      1.23 o 
  -2   3   7     1776.25     2007.45     23.35 o 
  -1   3   7     4799.10     4630.65    158.88 o 
   0   3   7     4725.24     4287.07    163.08 o 
   1   3   7     4606.35     4878.10    425.65 o 
   2   3   7     1855.51     2160.89    177.57 o 
   3   3   7     1044.35     1025.01     63.49 o 
  -3   4   7      460.21      499.37     18.74 o 
  -2   4   7       50.49       52.78      1.88 o 
  -1   4   7     2136.56     2206.64     21.62 o 
   0   4   7        1.24        7.00      1.49 o 
   1   4   7     2024.21     2121.10    154.94 o 
   2   4   7      114.81      126.72      7.60 o 
   3   4   7      438.03      488.42     29.40 o 
   4   4   7      168.26      192.35      5.77 o 
  -4   5   7        3.34       -4.23      4.23 o 
  -3   5   7       15.09       13.54      1.90 o 
  -2   5   7      660.15      638.52     22.41 o 
  -1   5   7      480.69      506.00     19.79 o 
   0   5   7       51.53       35.27      2.69 o 
   1   5   7      507.52      505.75     21.12 o 
   2   5   7      606.21      579.75     15.70 o 
   3   5   7       16.67       19.06      1.91 o 
   4   5   7        2.11        0.32      4.95 o 
   5   5   7       25.34       18.96      2.56 o 
  -5   6   7      297.20      266.98     24.59 o 
  -4   6   7      168.27      178.47     22.63 o 
  -3   6   7      523.95      520.64     74.80 o 
  -2   6   7      118.02      132.54     15.43 o 
  -1   6   7      599.25      660.42     52.35 o 
   0   6   7      604.77      613.39      9.20 o 
   1   6   7      594.71      652.12     13.35 o 
   2   6   7      101.38      115.03      3.39 o 
   3   6   7      478.54      484.79     21.73 o 
   4   6   7      158.21      159.06      4.09 o 
   5   6   7      286.37      270.46     12.75 o 
   6   6   7       44.55       45.98      2.38 o 
  -6   7   7       78.44       68.32      4.77 o 
  -5   7   7      147.28      134.74     19.40 o 
  -4   7   7       40.07       34.31      7.48 o 
  -3   7   7       81.33       78.43      9.67 o 
  -2   7   7      291.21      275.62     28.17 o 
  -1   7   7      389.13      393.98     17.40 o 
   0   7   7     1392.36     1400.73     35.96 o 
   1   7   7      365.40      350.31      6.96 o 
   2   7   7      297.47      297.87     20.89 o 
   3   7   7       68.38       71.09      3.19 o 
   4   7   7       43.39       40.22      2.56 o 
   5   7   7      121.66      114.75      3.27 o 
   6   7   7       67.81       59.43      2.36 o 
   7   7   7       32.18       27.33      1.71 o 
  -6   8   7        9.88       11.48      1.35 o 
  -5   8   7       30.56       28.51      3.07 o 
  -4   8   7      121.21      104.73     12.01 o 
  -3   8   7       54.20       48.26      3.31 o 
  -2   8   7        9.65       12.73      2.45 o 
  -1   8   7      100.21      104.84      3.49 o 
   0   8   7      194.25      202.65      8.31 o 
   1   8   7       90.27       99.37      3.29 o 
   2   8   7       11.10        9.95      5.22 o 
   3   8   7       67.59       62.87      4.04 o 
   4   8   7      111.11       99.64      3.77 o 
   5   8   7       32.19       28.06      1.94 o 
   6   8   7       14.96       17.01      1.62 o 
  -5   9   7       19.66       12.60      1.35 o 
  -4   9   7       44.43       44.91      4.74 o 
  -3   9   7       10.78       13.63      3.69 o 
  -2   9   7        8.23        9.62      1.65 o 
  -1   9   7      165.48      178.36     29.82 o 
   0   9   7        6.19       10.25      3.04 o 
   1   9   7      154.91      163.61     13.36 o 
   2   9   7        3.88       -1.44      4.08 o 
   3   9   7       13.22       12.80      2.37 o 
   4   9   7       48.74       48.39      2.07 o 
   5   9   7       20.88       14.68      2.10 o 
  -2  10   7        3.17        0.54      2.98 o 
  -1  10   7       22.77       19.76      2.69 o 
   0  10   7       21.39       22.01      1.20 o 
   1  10   7       24.34       19.53      1.67 o 
   2  10   7        2.12        2.23      2.88 o 
   0   0   8     3701.42     3022.00     28.10 o 
   0   1   8        6.98        6.95      1.81 o 
   1   1   8      237.82      252.76     18.46 o 
  -1   2   8     1345.54     1491.35    179.40 o 
   0   2   8     1715.26     1284.08     59.94 o 
   1   2   8     1431.34     1730.32    178.84 o 
   2   2   8     1340.66     1437.65     15.59 o 
  -2   3   8     1032.53     1109.56     14.98 o 
  -1   3   8      313.52      372.61     16.79 o 
   0   3   8     1103.96      932.88     24.08 o 
   1   3   8      280.10      379.95     28.46 o 
   2   3   8     1199.90     1348.98     93.45 o 
   3   3   8     2321.11     2512.51    189.65 o 
  -3   4   8      214.21      205.03     18.46 o 
  -2   4   8     1229.75     1102.51     61.62 o 
  -1   4   8      514.34      556.79     11.13 o 
   0   4   8     1225.61     1169.48     38.58 o 
   1   4   8      605.35      673.67     47.10 o 
   2   4   8     1380.11     1339.02    106.52 o 
   3   4   8      211.39      216.02     16.14 o 
   4   4   8      143.90      133.32      9.78 o 
  -4   5   8      166.62      167.91      8.86 o 
  -3   5   8      655.24      591.92     82.82 o 
  -2   5   8      112.96      123.80      2.99 o 
  -1   5   8      323.64      314.13      6.75 o 
   0   5   8      521.46      485.59      7.09 o 
   1   5   8      366.77      377.90     24.79 o 
   2   5   8       81.38       79.56      2.46 o 
   3   5   8      646.77      586.58     44.99 o 
   4   5   8      138.50      132.67      5.71 o 
   5   5   8        8.68        7.57      2.03 o 
  -5   6   8      293.03      299.02     30.22 o 
  -4   6   8       73.64       72.40     16.86 o 
  -3   6   8        5.38        2.52      2.58 o 
  -2   6   8      120.87      112.64     10.69 o 
  -1   6   8      120.31      128.60      4.34 o 
   0   6   8      316.53      354.02      5.79 o 
   1   6   8      105.80      118.21      3.27 o 
   2   6   8      107.79      107.04      3.19 o 
   3   6   8        9.37       12.27      6.00 o 
   4   6   8       70.38       70.96      5.79 o 
   5   6   8      305.72      297.09     17.04 o 
   6   6   8       72.52       71.32      5.57 o 
  -6   7   8       37.34       35.43      2.45 o 
  -5   7   8       43.25       36.56      2.33 o 
  -4   7   8        8.80        7.13      2.54 o 
  -3   7   8       56.64       64.85     14.00 o 
  -2   7   8      547.33      529.12     52.10 o 
  -1   7   8      305.66      315.79     22.11 o 
   0   7   8      561.40      540.54     22.38 o 
   1   7   8      306.69      348.17      7.57 o 
   2   7   8      546.59      578.08     21.81 o 
   3   7   8       48.53       51.81      2.66 o 
   4   7   8        6.33       11.31      2.66 o 
   5   7   8       54.67       51.38      2.32 o 
   6   7   8       40.06       38.37      2.30 o 
   7   7   8       51.84       56.05      2.21 o 
  -6   8   8       42.50       42.80      4.17 o 
  -5   8   8       47.23       49.66      5.25 o 
  -4   8   8       32.19       36.69      3.45 o 
  -3   8   8       31.94       22.02      2.29 o 
  -2   8   8       46.71       52.21      9.48 o 
  -1   8   8      165.93      155.43     16.46 o 
   0   8   8      195.78      203.89      6.49 o 
   1   8   8      187.07      190.18      6.22 o 
   2   8   8       41.27       45.81      4.58 o 
   3   8   8       28.89       24.61      2.12 o 
   4   8   8       30.76       35.35      2.12 o 
   5   8   8       45.88       46.92      3.37 o 
   6   8   8       41.80       42.92      1.81 o 
  -5   9   8       45.48       39.11      1.69 o 
  -4   9   8       12.21        8.11      3.55 o 
  -3   9   8       40.50       40.18      4.95 o 
  -2   9   8       45.43       50.73      8.10 o 
  -1   9   8       19.74       14.97      2.29 o 
   0   9   8       69.52       65.65      2.37 o 
   1   9   8       16.35       12.71      1.75 o 
   2   9   8       45.33       48.38      6.22 o 
   3   9   8       36.98       42.07      4.85 o 
   4   9   8       10.82        8.96      1.45 o 
   5   9   8       42.98       39.69      1.69 o 
  -2  10   8        8.83        4.69      1.79 o 
  -1  10   8       64.05       67.45      7.67 o 
   0  10   8        0.03       -2.13      2.13 o 
   1  10   8       73.52       80.20      7.92 o 
   2  10   8        5.83        3.39      2.69 o 
   0   1   9      254.01      219.81     19.50 o 
   1   1   9       66.39       78.75      5.76 o 
  -1   2   9      522.41      455.31     35.44 o 
   0   2   9      625.13      591.26     23.87 o 
   1   2   9      691.60      769.83     92.59 o 
   2   2   9      481.34      478.92     20.03 o 
  -2   3   9     1822.26     1788.19     34.14 o 
  -1   3   9       20.69       33.47      1.50 o 
   0   3   9      395.16      388.93     15.32 o 
   1   3   9       32.28       51.41      5.84 o 
   2   3   9     1910.73     2009.46    141.06 o 
   3   3   9        8.39        4.36      1.56 o 
  -3   4   9      112.78      118.61      9.64 o 
  -2   4   9       45.24       37.23      1.69 o 
  -1   4   9      211.19      185.13      4.31 o 
   0   4   9      919.03     1030.00     19.73 o 
   1   4   9      186.04      166.72     11.70 o 
   2   4   9       22.61       23.03      6.86 o 
   3   4   9       79.08       86.26      8.56 o 
   4   4   9      672.72      714.99     43.51 o 
  -4   5   9      377.33      357.15     46.48 o 
  -3   5   9       55.84       57.93      8.70 o 
  -2   5   9      374.47      373.27     32.32 o 
  -1   5   9      546.07      564.14     65.82 o 
   0   5   9      151.22      145.45      2.96 o 
   1   5   9      533.85      562.55     30.52 o 
   2   5   9      417.18      425.89      9.35 o 
   3   5   9       26.46       27.49      2.26 o 
   4   5   9      411.88      392.88     23.55 o 
   5   5   9      346.38      348.50     20.36 o 
  -5   6   9      184.77      184.84     12.80 o 
  -4   6   9      172.76      164.32     22.47 o 
  -3   6   9      824.11      828.83    116.52 o 
  -2   6   9       43.42       44.40      4.82 o 
  -1   6   9       25.31       30.19      2.07 o 
   0   6   9      153.44      160.41      3.71 o 
   1   6   9       25.62       34.20      2.40 o 
   2   6   9       45.05       45.11      2.51 o 
   3   6   9      838.13      836.35     20.71 o 
   4   6   9      159.87      148.61      7.62 o 
   5   6   9      188.52      185.05      6.36 o 
   6   6   9       61.17       51.07      3.26 o 
  -6   7   9      104.53      100.98     14.14 o 
  -5   7   9       20.75       23.37      2.29 o 
  -4   7   9      215.22      209.05     34.57 o 
  -3   7   9      117.72      110.32     17.26 o 
  -2   7   9      227.30      241.41     18.70 o 
  -1   7   9       23.90       13.77      6.57 o 
   0   7   9       32.75       28.08      1.76 o 
   1   7   9       21.90        9.72      3.20 o 
   2   7   9      228.50      239.30      6.44 o 
   3   7   9      110.16      108.47      3.19 o 
   4   7   9      211.01      202.21      4.63 o 
   5   7   9       23.90       25.46      2.28 o 
   6   7   9      105.44       99.46      3.02 o 
   7   7   9       99.51       90.43      5.66 o 
  -6   8   9       63.01       60.98      3.93 o 
  -5   8   9        4.19        4.61      1.73 o 
  -4   8   9       65.57       60.60      8.35 o 
  -3   8   9        6.33        4.07      4.04 o 
  -2   8   9        0.82        2.82      3.31 o 
  -1   8   9      132.17      159.58     24.21 o 
   0   8   9      303.83      294.05      9.90 o 
   1   8   9      137.99      173.72      5.14 o 
   2   8   9        1.30       -1.12      3.61 o 
   3   8   9        7.05        5.90      3.85 o 
   4   8   9       68.75       66.91      2.48 o 
   5   8   9        8.06        5.22      2.13 o 
   6   8   9       67.59       65.19      2.11 o 
  -4   9   9        6.21        8.33      1.70 o 
  -3   9   9       93.25       86.62     11.66 o 
  -2   9   9       89.83       93.24     15.48 o 
  -1   9   9       21.31       28.52      8.88 o 
   0   9   9      144.66      145.87      8.40 o 
   1   9   9       15.07       15.25      1.87 o 
   2   9   9       93.02      103.03      3.12 o 
   3   9   9       94.91       94.05      3.34 o 
   4   9   9        7.05        8.02      1.39 o 
  -2  10   9       10.07       12.14      1.36 o 
  -1  10   9       14.25       16.43      1.91 o 
   0  10   9       36.08       42.53      2.01 o 
   1  10   9       13.14       16.47      1.86 o 
   2  10   9        9.76       10.44      1.35 o 
   0   1  10     5016.08     5070.33    436.38 o 
   1   1  10     4137.35     4163.95    338.42 o 
  -1   2  10       85.47       87.39      7.76 o 
   0   2  10      319.82      270.05      9.84 o 
   1   2  10       86.16      165.54    132.96 o 
   2   2  10     5505.68     5913.44    190.45 o 
  -2   3  10       98.54      109.57      3.29 o 
  -1   3  10     2162.89     2052.96     93.42 o 
   0   3  10     3807.02     3686.19    153.72 o 
   1   3  10     2009.45     2055.99    215.76 o 
   2   3  10       55.83       84.76     13.68 o 
   3   3  10      826.37      796.39     65.13 o 
  -3   4  10      997.97      973.37     72.75 o 
  -2   4  10      563.16      563.66     37.45 o 
  -1   4  10     1365.41     1433.92     72.52 o 
   0   4  10      183.65      146.06      3.95 o 
   1   4  10     1268.88     1360.89     71.82 o 
   2   4  10      623.98      691.13     30.62 o 
   3   4  10      887.38      868.67     55.81 o 
   4   4  10      258.89      238.12     31.94 o 
  -4   5  10      388.04      375.81     30.13 o 
  -3   5  10        4.76        6.22      3.10 o 
  -2   5  10      738.59      718.11     47.94 o 
  -1   5  10      453.10      443.24     23.29 o 
   0   5  10       71.51       72.67      2.07 o 
   1   5  10      442.20      450.96     51.04 o 
   2   5  10      745.40      769.58     42.23 o 
   3   5  10        1.31        0.99      2.61 o 
   4   5  10      381.18      384.94     11.28 o 
   5   5  10       68.70       59.60      5.41 o 
  -5   6  10       28.84       29.67      2.34 o 
  -4   6  10      108.93      104.58     11.34 o 
  -3   6  10      359.43      331.95     55.45 o 
  -2   6  10      134.41      149.93     18.80 o 
  -1   6  10       87.36       88.54      4.42 o 
   0   6  10      450.46      440.20      6.65 o 
   1   6  10      104.87      103.89      3.16 o 
   2   6  10      138.33      156.49      3.82 o 
   3   6  10      362.22      335.03      6.96 o 
   4   6  10      117.88      112.84      5.87 o 
   5   6  10       31.54       29.10      6.11 o 
   6   6  10       17.73       17.65      1.85 o 
  -6   7  10        8.30        9.69      4.50 o 
  -5   7  10       51.47       49.24      6.78 o 
  -4   7  10       40.48       42.18      5.47 o 
  -3   7  10      181.67      165.23     27.32 o 
  -2   7  10       71.19       80.10      9.45 o 
  -1   7  10      262.16      251.42     27.39 o 
   0   7  10      183.02      199.71      6.85 o 
   1   7  10      297.56      289.05      6.32 o 
   2   7  10       76.66       87.40      3.30 o 
   3   7  10      191.30      172.99     10.24 o 
   4   7  10       40.72       40.67      2.51 o 
   5   7  10       49.55       43.79      2.41 o 
   6   7  10        6.73        1.48      3.79 o 
   7   7  10        3.92        1.92      2.91 o 
  -6   8  10       27.22       27.92      1.52 o 
  -5   8  10       60.88       64.67      5.36 o 
  -4   8  10       38.20       39.36      6.76 o 
  -3   8  10        1.69        3.74      2.88 o 
  -2   8  10      174.00      177.73     29.34 o 
  -1   8  10       15.31       15.11      2.11 o 
   0   8  10        2.59        5.11      2.36 o 
   1   8  10       17.44       19.48      3.98 o 
   2   8  10      186.96      193.17      4.20 o 
   3   8  10        1.36        4.52      1.86 o 
   4   8  10       42.10       46.94      3.55 o 
   5   8  10       62.34       64.95      4.25 o 
   6   8  10       27.76       24.62      1.66 o 
  -4   9  10       21.03       21.92      1.61 o 
  -3   9  10        1.62        0.69      5.30 o 
  -2   9  10       10.23        9.93      3.71 o 
  -1   9  10        6.72        8.40      1.67 o 
   0   9  10      167.64      153.31      5.44 o 
   1   9  10        5.89        5.67      2.09 o 
   2   9  10       10.55       10.25      3.10 o 
   3   9  10        2.75        5.56      2.07 o 
   4   9  10       21.72       22.36      2.67 o 
  -1  10  10       57.87       54.41      8.24 o 
   0  10  10      125.08      137.09      9.37 o 
   1  10  10       52.71       53.12      5.39 o 
   0   1  11       41.05       42.48      3.53 o 
   1   1  11     1665.32     1593.64    165.64 o 
  -1   2  11       88.10       65.42      1.69 o 
   0   2  11     1385.85     1261.86     55.56 o 
   1   2  11       75.09       59.51      3.53 o 
   2   2  11      107.77       98.82      5.04 o 
  -2   3  11     2782.54     2924.52    152.08 o 
  -1   3  11      296.05      333.41      6.84 o 
   0   3  11       58.43       79.41      2.99 o 
   1   3  11      357.83      422.71     54.41 o 
   2   3  11     2731.41     3066.81    277.76 o 
   3   3  11     1231.68     1340.42    100.17 o 
  -3   4  11      684.53      764.24    108.91 o 
  -2   4  11      125.58      125.46     12.96 o 
  -1   4  11     2680.04     2822.69     68.10 o 
   0   4  11       68.54       77.27      6.72 o 
   1   4  11     2435.00     2678.45    174.70 o 
   2   4  11      136.14      148.64     15.76 o 
   3   4  11      682.29      770.26     24.84 o 
   4   4  11       10.83        5.18      4.57 o 
  -4   5  11      174.66      180.00     31.33 o 
  -3   5  11      436.55      419.29     46.17 o 
  -2   5  11      824.99      803.06     49.01 o 
  -1   5  11      284.57      274.51      6.36 o 
   0   5  11      132.75      139.87      2.76 o 
   1   5  11      301.97      280.38     13.02 o 
   2   5  11      766.84      794.18     25.55 o 
   3   5  11      453.78      432.79     30.04 o 
   4   5  11      212.81      224.81     22.12 o 
   5   5  11       45.07       40.49      2.60 o 
  -5   6  11      264.54      282.93     37.95 o 
  -4   6  11       58.32       58.32     10.42 o 
  -3   6  11      199.62      215.98     40.47 o 
  -2   6  11      327.39      330.17     29.88 o 
  -1   6  11      531.75      579.22     62.55 o 
   0   6  11     2007.22     2057.49     23.34 o 
   1   6  11      524.62      578.25     29.83 o 
   2   6  11      328.33      341.73     10.11 o 
   3   6  11      177.07      177.96      4.77 o 
   4   6  11       68.41       72.35      4.58 o 
   5   6  11      245.69      251.76     11.16 o 
   6   6  11       91.68       76.87     11.80 o 
  -6   7  11       69.48       69.08      2.72 o 
  -5   7  11       38.84       38.49      6.70 o 
  -4   7  11       89.32       71.39     13.60 o 
  -3   7  11      417.15      419.61     85.36 o 
  -2   7  11       50.97       58.74      7.48 o 
  -1   7  11      473.95      484.98     49.60 o 
   0   7  11      231.01      235.41      9.16 o 
   1   7  11      449.46      457.18      9.48 o 
   2   7  11       51.61       63.28      5.95 o 
   3   7  11      397.06      417.94      9.19 o 
   4   7  11      105.32       91.27      2.98 o 
   5   7  11       42.88       46.18      3.93 o 
   6   7  11       66.44       66.27      2.46 o 
   7   7  11      112.94      118.22      6.20 o 
  -6   8  11        2.25        4.00      1.59 o 
  -5   8  11       36.67       33.90      2.42 o 
  -4   8  11      124.55      121.30     21.55 o 
  -3   8  11       57.85       68.53      9.85 o 
  -2   8  11       82.15       95.51     15.27 o 
  -1   8  11      123.81      124.32     10.42 o 
   0   8  11      206.89      225.67      9.22 o 
   1   8  11      124.55      138.23      6.30 o 
   2   8  11       92.66      104.86      4.12 o 
   3   8  11       64.61       71.26      3.31 o 
   4   8  11      113.79      114.40      5.39 o 
   5   8  11       40.02       35.72      2.93 o 
   6   8  11        2.16        2.04      2.79 o 
  -4   9  11       39.05       36.58      2.13 o 
  -3   9  11       45.14       54.45     10.15 o 
  -2   9  11       25.90       25.09      3.85 o 
  -1   9  11        7.49        8.68      4.39 o 
   0   9  11        2.24        5.22      1.54 o 
   1   9  11        8.97       10.77      4.68 o 
   2   9  11       23.60       27.45     13.08 o 
   3   9  11       46.58       53.22      2.64 o 
   4   9  11       36.21       34.41      1.75 o 
  -1  10  11       33.08       43.70      7.11 o 
   0  10  11       38.02       40.33      2.39 o 
   1  10  11       33.03       42.08      1.84 o 
   0   0  12    19722.54    16644.04    131.45 o 
   0   1  12     1860.76     1924.01    139.38 o 
   1   1  12     1084.82      990.21     58.39 o 
  -1   2  12     4938.96     4956.50    168.49 o 
   0   2  12       40.46       61.35      3.29 o 
   1   2  12     5157.52     5885.88    532.91 o 
   2   2  12      505.19      472.04     15.24 o 
  -2   3  12     1239.75     1284.44     25.06 o 
  -1   3  12     2610.91     2471.81     25.54 o 
   0   3  12       46.60       74.34      6.64 o 
   1   3  12     2427.96     2541.50    317.01 o 
   2   3  12     1375.52     1486.58    199.12 o 
   3   3  12       30.81       34.84      1.83 o 
  -3   4  12      721.19      734.39     82.21 o 
  -2   4  12      249.84      265.91     16.28 o 
  -1   4  12       22.27       26.37      1.67 o 
   0   4  12     1067.22      972.66     30.88 o 
   1   4  12       25.95       36.58      7.48 o 
   2   4  12      204.62      230.01     10.30 o 
   3   4  12      702.71      729.21     55.55 o 
   4   4  12      133.37      141.64     19.21 o 
  -4   5  12      199.19      204.41     33.52 o 
  -3   5  12       48.51       50.76      9.10 o 
  -2   5  12       58.34       71.92     14.94 o 
  -1   5  12       29.98       36.42      2.03 o 
   0   5  12      253.77      277.69      9.16 o 
   1   5  12       25.89       33.91      4.95 o 
   2   5  12       57.29       70.73      2.91 o 
   3   5  12       70.39       80.88      6.52 o 
   4   5  12      196.85      193.92      8.27 o 
   5   5  12       61.22       54.95      2.77 o 
  -5   6  12      213.67      201.38     30.15 o 
  -4   6  12      100.67       94.99     13.49 o 
  -3   6  12      248.94      220.88     31.53 o 
  -2   6  12       56.34       55.42      6.19 o 
  -1   6  12       49.54       55.39      2.70 o 
   0   6  12      735.38      799.46     16.89 o 
   1   6  12       61.18       64.11      3.58 o 
   2   6  12       53.52       54.32      5.36 o 
   3   6  12      256.73      216.71      4.72 o 
   4   6  12       95.83       86.89      5.92 o 
   5   6  12      211.97      206.40     10.67 o 
   6   6  12        1.81       -3.43      3.50 o 
  -6   7  12       96.30       95.31      8.08 o 
  -5   7  12      184.61      161.00     15.60 o 
  -4   7  12       39.32       34.88      3.77 o 
  -3   7  12       79.27       72.90     11.74 o 
  -2   7  12      387.57      405.14     52.22 o 
  -1   7  12      176.90      199.94     20.42 o 
   0   7  12       67.74       65.90      1.93 o 
   1   7  12      152.58      176.24      4.47 o 
   2   7  12      416.00      443.18      9.62 o 
   3   7  12       80.07       73.71      3.11 o 
   4   7  12       44.69       40.43      2.43 o 
   5   7  12      192.05      169.23      7.84 o 
   6   7  12       95.36       95.55      2.68 o 
   7   7  12       78.96       68.71      2.21 o 
  -6   8  12       27.26       27.18      2.07 o 
  -5   8  12        6.39       -2.32      2.78 o 
  -4   8  12       41.40       43.19      2.30 o 
  -3   8  12       53.87       46.94      5.01 o 
  -2   8  12       73.89       79.23      9.24 o 
  -1   8  12       84.92       89.45      8.40 o 
   0   8  12       15.31       22.15      1.57 o 
   1   8  12      100.12      100.51      3.15 o 
   2   8  12       78.40       87.83      5.95 o 
   3   8  12       58.97       48.68      2.34 o 
   4   8  12       41.51       43.16      2.26 o 
   5   8  12        8.81        6.63      1.64 o 
   6   8  12       29.39       29.39      1.66 o 
  -4   9  12       10.11       11.38      2.18 o 
  -3   9  12       10.05       10.02      1.72 o 
  -2   9  12      155.13      160.04     29.45 o 
  -1   9  12       27.81       24.85      2.64 o 
   0   9  12       47.68       53.07      3.50 o 
   1   9  12       32.88       30.86      2.83 o 
   2   9  12      148.18      150.02      7.22 o 
   3   9  12        7.81        7.30      1.50 o 
   4   9  12        9.22        6.16      4.23 o 
   0  10  12       15.68       13.59      1.02 o 
   0   1  13      656.28      628.51     37.04 o 
   1   1  13     5543.47     5452.88    440.88 o 
  -1   2  13       62.75       65.92      1.69 o 
   0   2  13     1381.20     1330.59     54.25 o 
   1   2  13      133.84      148.38      6.98 o 
   2   2  13     2638.57     2752.27     83.62 o 
  -2   3  13      497.40      484.90     26.17 o 
  -1   3  13      302.84      289.40      8.66 o 
   0   3  13     1526.27     1391.04     54.43 o 
   1   3  13      257.69      267.68     52.21 o 
   2   3  13      516.60      539.59     61.50 o 
   3   3  13      829.21      898.80    115.87 o 
  -3   4  13      473.09      402.77     57.93 o 
  -2   4  13       38.76       35.37      1.98 o 
  -1   4  13      155.73      138.94      2.99 o 
   0   4  13      204.78      215.87      6.06 o 
   1   4  13      185.18      168.32     16.25 o 
   2   4  13       46.90       44.34      5.55 o 
   3   4  13      427.62      384.39     51.76 o 
   4   4  13        0.76        1.71      3.86 o 
  -4   5  13      432.77      405.28     63.65 o 
  -3   5  13      106.80       91.74     15.54 o 
  -2   5  13      236.73      253.01     30.78 o 
  -1   5  13       17.07        4.23      4.64 o 
   0   5  13      602.92      569.87      9.45 o 
   1   5  13        9.46        3.91      3.63 o 
   2   5  13      202.38      234.49     24.63 o 
   3   5  13      122.97      111.32      4.58 o 
   4   5  13      403.93      376.79     26.68 o 
   5   5  13        2.49       -2.46      4.41 o 
  -5   6  13       84.04       97.23     10.64 o 
  -4   6  13      150.00      154.92     21.52 o 
  -3   6  13      289.13      269.50     55.83 o 
  -2   6  13      147.10      146.40     22.20 o 
  -1   6  13      207.72      221.05     17.84 o 
   0   6  13      196.74      191.12      6.39 o 
   1   6  13      210.63      226.13      8.43 o 
   2   6  13      107.78      116.36      3.48 o 
   3   6  13      280.89      268.70      5.81 o 
   4   6  13      134.08      132.83      6.30 o 
   5   6  13       86.69       96.49      5.20 o 
   6   6  13        8.06        2.70      3.82 o 
  -6   7  13       15.14       17.99      1.58 o 
  -5   7  13       68.56       62.95      8.45 o 
  -4   7  13       55.60       48.98      9.94 o 
  -3   7  13      602.62      585.49    119.68 o 
  -2   7  13      101.58      106.19     15.14 o 
  -1   7  13      191.01      219.10     15.30 o 
   0   7  13        4.75        1.87      1.31 o 
   1   7  13      187.61      205.09      5.63 o 
   2   7  13      103.58      102.94      3.26 o 
   3   7  13      575.88      577.58     12.13 o 
   4   7  13       48.74       45.60      2.37 o 
   5   7  13       63.64       60.13      2.46 o 
   6   7  13       17.65       15.65      2.91 o 
   7   7  13      131.53      129.27     10.99 o 
  -5   8  13       19.61       24.48      1.91 o 
  -4   8  13       32.39       33.35      6.89 o 
  -3   8  13       11.71       17.32      7.08 o 
  -2   8  13      100.77      105.14     17.29 o 
  -1   8  13      105.91      109.29     22.84 o 
   0   8  13      203.47      219.40      8.57 o 
   1   8  13       98.48      106.83      3.12 o 
   2   8  13      104.43      115.56      5.82 o 
   3   8  13       16.34       16.75      2.10 o 
   4   8  13       30.46       31.81      2.05 o 
   5   8  13       21.28       25.35      1.78 o 
  -4   9  13        8.33        9.93      2.18 o 
  -3   9  13       35.76       33.54      6.57 o 
  -2   9  13       39.30       39.46      5.60 o 
  -1   9  13       99.29      100.04     19.18 o 
   0   9  13      116.30      117.28      6.51 o 
   1   9  13       89.84       93.80      2.90 o 
   2   9  13       38.64       38.63      2.88 o 
   3   9  13       38.76       33.31      1.69 o 
   4   9  13        8.00       10.37      1.31 o 
   0   1  14      932.87     1072.66     40.12 o 
   1   1  14      396.27      396.39     21.71 o 
  -1   2  14      369.65      370.82     22.54 o 
   0   2  14      492.96      482.57     27.11 o 
   1   2  14      427.70      473.59     42.45 o 
   2   2  14        5.45        5.16      2.93 o 
  -2   3  14      594.27      582.65     49.96 o 
  -1   3  14      240.45      231.87      6.61 o 
   0   3  14     1342.26     1336.24     53.60 o 
   1   3  14      187.86      175.46     23.91 o 
   2   3  14      533.43      532.99     49.70 o 
   3   3  14      140.30      134.59     19.26 o 
  -3   4  14      685.86      669.19     90.29 o 
  -2   4  14      602.04      625.98     70.16 o 
  -1   4  14       84.55       85.74      2.56 o 
   0   4  14      902.51      932.95     28.50 o 
   1   4  14       91.29       98.56      6.44 o 
   2   4  14      659.19      700.24     62.67 o 
   3   4  14      620.76      664.87     70.35 o 
   4   4  14       15.51       21.92      2.77 o 
  -4   5  14       31.43       27.28      5.98 o 
  -3   5  14       13.17        9.03      3.15 o 
  -2   5  14      146.81      175.46     13.04 o 
  -1   5  14       93.32       99.86      5.06 o 
   0   5  14       99.67       95.95      2.89 o 
   1   5  14      119.53      129.82     12.63 o 
   2   5  14      116.45      135.29     11.37 o 
   3   5  14       22.45       24.92      2.02 o 
   4   5  14       32.35       31.39      2.29 o 
   5   5  14       81.30       79.44     11.12 o 
  -5   6  14        2.55        3.50      2.55 o 
  -4   6  14       66.27       76.52     13.19 o 
  -3   6  14       90.97      104.70     21.38 o 
  -2   6  14      415.45      422.03     60.46 o 
  -1   6  14      216.46      256.88     21.83 o 
   0   6  14      344.21      353.58      5.32 o 
   1   6  14      208.69      249.09      5.07 o 
   2   6  14      448.47      468.33      9.52 o 
   3   6  14      105.28      109.85      9.64 o 
   4   6  14       65.32       73.26      2.84 o 
   5   6  14        5.50       -1.35      6.14 o 
   6   6  14        0.60       -1.35      3.26 o 
  -6   7  14       54.66       55.96      6.95 o 
  -5   7  14       40.66       37.43      4.66 o 
  -4   7  14       19.17       23.71      5.73 o 
  -3   7  14       67.11       71.79     18.17 o 
  -2   7  14      252.92      234.37     39.11 o 
  -1   7  14       74.45       61.22      6.73 o 
   0   7  14        2.75        5.61      2.19 o 
   1   7  14       85.04       78.10      3.04 o 
   2   7  14      261.49      253.42      7.06 o 
   3   7  14       96.54       94.01      3.04 o 
   4   7  14       23.05       26.17      1.84 o 
   5   7  14       50.33       46.36      3.96 o 
   6   7  14       53.90       57.01      2.13 o 
  -5   8  14       54.18       46.73      6.09 o 
  -4   8  14      138.95      133.37     23.95 o 
  -3   8  14        8.62        8.38      1.67 o 
  -2   8  14        4.21        3.45      4.20 o 
  -1   8  14       22.20       20.78      2.44 o 
   0   8  14        5.90        9.84      1.62 o 
   1   8  14       28.67       36.80      2.49 o 
   2   8  14        8.91        0.61      5.46 o 
   3   8  14        7.37        0.75      3.82 o 
   4   8  14      117.33      111.93      2.91 o 
   5   8  14       56.86       54.72      2.13 o 
  -3   9  14       24.31       26.49      1.71 o 
  -2   9  14      126.28      128.16     22.87 o 
  -1   9  14       18.86       21.84      3.50 o 
   0   9  14        0.51       -0.72      2.42 o 
   1   9  14       19.62       20.96      3.36 o 
   2   9  14      130.21      126.16      4.85 o 
   3   9  14       23.68       25.05      1.64 o 
   0   1  15       27.30       30.90      2.25 o 
   1   1  15     4612.72     4677.73    442.84 o 
  -1   2  15      350.56      299.45     11.44 o 
   0   2  15        4.04       11.34      1.10 o 
   1   2  15      466.29      454.64     27.44 o 
   2   2  15      105.44      108.47      7.00 o 
  -2   3  15     1896.05     1784.73     61.22 o 
  -1   3  15      133.62      142.15      4.20 o 
   0   3  15      207.39      206.32      6.76 o 
   1   3  15      145.23      157.61     30.23 o 
   2   3  15     2020.77     2021.84    257.98 o 
   3   3  15      774.57      779.48     94.68 o 
  -3   4  15       67.63       61.59      8.72 o 
  -2   4  15       70.74       71.07      5.57 o 
  -1   4  15      302.16      292.93     13.97 o 
   0   4  15     2020.98     1863.74     82.02 o 
   1   4  15      285.79      305.54     32.44 o 
   2   4  15       69.60       74.22      7.76 o 
   3   4  15       70.38       66.63      8.29 o 
   4   4  15      244.73      226.33     42.37 o 
  -4   5  15       14.12       21.97      3.82 o 
  -3   5  15      158.71      160.92     24.35 o 
  -2   5  15      206.27      201.86     16.55 o 
  -1   5  15     1523.84     1481.77    148.31 o 
   0   5  15      208.04      224.89      3.39 o 
   1   5  15     1574.15     1532.50    101.61 o 
   2   5  15      220.04      222.61     17.52 o 
   3   5  15      168.79      178.21     21.58 o 
   4   5  15       14.91       21.11      2.45 o 
   5   5  15       55.76       49.13      7.00 o 
  -5   6  15       10.60       15.27      7.03 o 
  -4   6  15       18.98       21.45      5.44 o 
  -3   6  15       88.92       95.02     17.50 o 
  -2   6  15       60.43       47.95      3.28 o 
  -1   6  15       61.28       62.13      6.09 o 
   0   6  15      627.69      680.79     13.29 o 
   1   6  15       73.75       78.95      6.84 o 
   2   6  15       73.77       62.43      3.00 o 
   3   6  15      104.97      104.51      4.20 o 
   4   6  15       22.69       21.07      4.39 o 
   5   6  15        9.73       10.99      1.88 o 
   6   6  15       34.41       29.46      3.04 o 
  -6   7  15       34.36       35.34      3.72 o 
  -5   7  15       67.95       53.58      8.43 o 
  -4   7  15       16.66       15.32      1.97 o 
  -3   7  15       72.89       76.55     10.53 o 
  -2   7  15        3.82        2.74      2.08 o 
  -1   7  15       32.28       28.00      2.43 o 
   0   7  15       24.84       31.46      2.95 o 
   1   7  15       31.71       30.22      2.67 o 
   2   7  15        5.30        4.62      3.23 o 
   3   7  15       74.06       74.88      2.98 o 
   4   7  15       23.89       19.88      2.00 o 
   5   7  15       65.73       57.36      2.88 o 
   6   7  15       32.77       33.09      4.68 o 
  -5   8  15       34.20       34.53      2.85 o 
  -4   8  15      119.83      115.93     16.84 o 
  -3   8  15       42.47       37.81      9.69 o 
  -2   8  15       95.82       95.18     22.62 o 
  -1   8  15        8.68        5.33      4.48 o 
   0   8  15        0.02       -2.16      2.41 o 
   1   8  15       15.59       10.97      1.94 o 
   2   8  15       94.98       95.64      4.26 o 
   3   8  15       37.28       30.74      1.93 o 
   4   8  15      120.30      119.22      2.91 o 
   5   8  15       30.25       31.26      1.64 o 
  -3   9  15       79.73       76.34     11.58 o 
  -2   9  15       52.97       60.91      9.07 o 
  -1   9  15        3.30        0.62      3.52 o 
   0   9  15       14.08       20.94      1.82 o 
   1   9  15        1.71        3.45      1.45 o 
   2   9  15       48.68       56.37      2.19 o 
   3   9  15       75.35       73.48      2.20 o 
   0   0  16     3419.25     3623.30     25.79 o 
   0   1  16     1980.69     2052.17     82.15 o 
   1   1  16        1.08       -3.49      3.49 o 
  -1   2  16      555.30      578.17     11.65 o 
   0   2  16      260.53      257.26     15.56 o 
   1   2  16      572.56      646.11     65.21 o 
   2   2  16       62.66       74.48      2.30 o 
  -2   3  16      104.95      108.99      2.74 o 
  -1   3  16      416.88      424.25      8.87 o 
   0   3  16        8.82        6.94      1.80 o 
   1   3  16      467.68      493.94     93.06 o 
   2   3  16       89.29       91.94      7.35 o 
   3   3  16      861.03      818.74    122.35 o 
  -3   4  16      181.34      174.02     24.71 o 
  -2   4  16      503.45      523.06     62.47 o 
  -1   4  16     1286.95     1258.21     19.74 o 
   0   4  16      404.60      411.80     22.24 o 
   1   4  16     1284.12     1327.19    163.76 o 
   2   4  16      474.57      508.63     52.96 o 
   3   4  16      209.56      197.22     35.76 o 
   4   4  16      481.54      508.32     86.52 o 
  -4   5  16      148.73      147.08     29.98 o 
  -3   5  16      561.93      530.02     92.23 o 
  -2   5  16      396.33      395.99     40.46 o 
  -1   5  16       32.07       32.80      2.36 o 
   0   5  16      836.93      960.20     40.34 o 
   1   5  16       47.23       44.16      2.74 o 
   2   5  16      392.34      404.85     35.31 o 
   3   5  16      571.61      541.51     56.84 o 
   4   5  16      150.61      157.02     15.57 o 
   5   5  16       17.14       21.88      2.05 o 
  -5   6  16      226.82      232.40     34.55 o 
  -4   6  16      125.85      133.77     24.00 o 
  -3   6  16      243.52      255.07     51.61 o 
  -2   6  16      379.86      386.02     72.72 o 
  -1   6  16      162.12      186.46     20.04 o 
   0   6  16        4.33        1.21      2.52 o 
   1   6  16      167.05      187.41     11.02 o 
   2   6  16      399.50      408.60      9.66 o 
   3   6  16      264.33      260.56     21.78 o 
   4   6  16      123.34      120.51      6.17 o 
   5   6  16      228.42      232.32     20.21 o 
   6   6  16       63.50       72.22     11.04 o 
  -6   7  16       29.97       31.49      2.61 o 
  -5   7  16       19.52       27.66      1.82 o 
  -4   7  16      206.12      191.17     34.01 o 
  -3   7  16       75.80       75.34     14.49 o 
  -2   7  16       56.92       56.35      7.70 o 
  -1   7  16       75.48      101.67     12.41 o 
   0   7  16       48.65       47.79      1.93 o 
   1   7  16       72.99      102.61      3.33 o 
   2   7  16       66.79       67.03      2.62 o 
   3   7  16       72.79       72.25      6.33 o 
   4   7  16      210.30      202.49      4.32 o 
   5   7  16       19.95       26.93      1.79 o 
   6   7  16       31.54       33.96      2.77 o 
  -5   8  16        1.98        1.60      1.54 o 
  -4   8  16        9.09        9.29      1.58 o 
  -3   8  16       47.15       46.74     10.26 o 
  -2   8  16      105.68      102.86     18.56 o 
  -1   8  16       95.67       99.65     16.10 o 
   0   8  16      250.40      301.76     15.01 o 
   1   8  16       93.96      105.16      6.36 o 
   2   8  16       95.69       92.83      4.58 o 
   3   8  16       46.28       48.50      2.22 o 
   4   8  16        9.31       10.30      1.52 o 
   5   8  16        3.23        3.26      1.56 o 
  -3   9  16       27.29       23.69      5.17 o 
  -2   9  16       32.09       41.99      9.50 o 
  -1   9  16       41.28       45.03      7.32 o 
   0   9  16       18.40       14.80      1.16 o 
   1   9  16       46.28       52.54      2.13 o 
   2   9  16       28.63       31.90      1.90 o 
   3   9  16       25.86       23.17      2.77 o 
   0   1  17       91.29       61.98      2.28 o 
   1   1  17     3916.15     4267.09    249.14 o 
  -1   2  17     1549.81     1542.75     73.43 o 
   0   2  17     2194.02     2237.70    189.79 o 
   1   2  17     1653.85     1825.45    160.87 o 
   2   2  17       95.52      121.17      4.55 o 
  -2   3  17      240.65      216.18     10.59 o 
  -1   3  17      871.39      820.32     29.42 o 
   0   3  17       18.01       21.33      2.93 o 
   1   3  17      926.37      949.53    156.60 o 
   2   3  17      269.27      260.91     27.10 o 
   3   3  17      575.55      615.13    126.94 o 
  -3   4  17       44.35       42.29      7.54 o 
  -2   4  17      114.51      105.10      3.03 o 
  -1   4  17      588.28      581.10     20.10 o 
   0   4  17      279.42      292.36     13.88 o 
   1   4  17      560.47      577.62    113.16 o 
   2   4  17      102.80       97.98     10.99 o 
   3   4  17       55.78       46.50      5.47 o 
   4   4  17       43.71       50.95      5.68 o 
  -4   5  17      217.14      219.16     42.17 o 
  -3   5  17      129.01      132.82     25.27 o 
  -2   5  17       41.29       58.10      7.86 o 
  -1   5  17      428.62      442.07     59.60 o 
   0   5  17      461.41      464.65     12.82 o 
   1   5  17      448.96      476.33     49.41 o 
   2   5  17       29.80       42.50      4.44 o 
   3   5  17      133.46      142.08     17.10 o 
   4   5  17      226.39      224.26     25.68 o 
   5   5  17      341.31      320.04     62.16 o 
  -5   6  17       27.49       31.63      5.76 o 
  -4   6  17      224.31      214.74     43.47 o 
  -3   6  17      238.56      232.70     45.49 o 
  -2   6  17      638.63      627.01     64.69 o 
  -1   6  17        5.64       10.11      5.14 o 
   0   6  17       17.72       23.71      1.61 o 
   1   6  17        9.23       12.58      2.28 o 
   2   6  17      653.38      633.43     28.93 o 
   3   6  17      206.45      205.54     15.90 o 
   4   6  17      234.22      227.01     21.43 o 
   5   6  17       22.17       21.79      3.34 o 
   6   6  17       34.84       34.72      6.22 o 
  -6   7  17        1.48        0.45      2.89 o 
  -5   7  17       40.01       35.17      7.89 o 
  -4   7  17       53.45       51.84      8.18 o 
  -3   7  17      294.30      274.27     45.54 o 
  -2   7  17       43.77       42.55      4.01 o 
  -1   7  17       91.69      106.58     11.98 o 
   0   7  17      188.91      196.24      8.73 o 
   1   7  17       94.39      113.91      9.69 o 
   2   7  17       53.10       52.08      2.56 o 
   3   7  17      268.84      262.25     13.29 o 
   4   7  17       41.92       38.54      5.95 o 
   5   7  17       35.82       32.30      2.04 o 
   6   7  17        1.07        1.19      3.63 o 
  -5   8  17        7.37        5.87      2.77 o 
  -4   8  17       14.05       13.92      4.60 o 
  -3   8  17       62.86       56.59     14.97 o 
  -2   8  17        0.52        2.38      3.45 o 
  -1   8  17      253.24      264.23     38.52 o 
   0   8  17      231.00      223.99     10.88 o 
   1   8  17      250.04      268.80      5.57 o 
   2   8  17        0.62       -1.45      3.37 o 
   3   8  17       60.54       53.51      2.67 o 
   4   8  17       15.40       13.70      1.41 o 
   5   8  17        8.66        9.30      2.50 o 
  -2   9  17       41.43       42.84     11.01 o 
  -1   9  17       32.50       28.78      5.84 o 
   0   9  17       48.47       53.96      2.81 o 
   1   9  17       31.10       30.12      1.69 o 
   2   9  17       48.91       48.58      1.86 o 
   0   1  18     8410.14     8137.76    235.18 o 
   1   1  18     1247.87     1254.15     54.37 o 
  -1   2  18      125.51      135.20      5.44 o 
   0   2  18       19.28       30.13      3.92 o 
   1   2  18      140.04      173.11      6.09 o 
   2   2  18     1471.18     1490.83     76.14 o 
  -2   3  18      751.92      697.23     57.00 o 
  -1   3  18     1002.26     1090.77     17.81 o 
   0   3  18      490.16      457.21     21.27 o 
   1   3  18     1050.80     1231.32    227.73 o 
   2   3  18      673.19      660.77     94.78 o 
   3   3  18       90.55       96.65     13.84 o 
  -3   4  18       83.58       88.99     15.16 o 
  -2   4  18      229.97      228.56     28.95 o 
  -1   4  18      283.14      274.42     12.48 o 
   0   4  18     1066.86     1009.49     36.40 o 
   1   4  18      318.78      332.53     48.49 o 
   2   4  18      248.52      241.02     32.80 o 
   3   4  18       92.44       97.19     15.67 o 
   4   4  18      691.25      620.22    107.67 o 
  -4   5  18      207.77      192.83     35.87 o 
  -3   5  18       94.84      109.46     18.53 o 
  -2   5  18      173.56      180.22     25.00 o 
  -1   5  18      591.05      623.77     53.01 o 
   0   5  18        0.35        1.66      2.39 o 
   1   5  18      619.15      637.32     60.96 o 
   2   5  18      180.93      181.82     19.24 o 
   3   5  18      108.33      126.82     13.06 o 
   4   5  18      198.65      180.58     20.02 o 
   5   5  18       15.41       18.13      4.23 o 
  -5   6  18        4.43        1.61      4.17 o 
  -4   6  18      112.30      134.64     26.31 o 
  -3   6  18      107.72      100.92     18.10 o 
  -2   6  18        5.36        3.89      2.19 o 
  -1   6  18      799.67      850.18    108.38 o 
   0   6  18      641.64      665.97     13.81 o 
   1   6  18      796.29      800.33     55.23 o 
   2   6  18        8.65        5.85      2.20 o 
   3   6  18      105.18       99.03      8.48 o 
   4   6  18      120.87      144.44     12.50 o 
   5   6  18        1.78       -1.57      4.74 o 
   6   6  18        1.59        0.41      3.13 o 
  -6   7  18       24.40       23.79      4.09 o 
  -5   7  18      109.25      109.90     18.34 o 
  -4   7  18       14.05       16.41      3.39 o 
  -3   7  18        3.32        9.24      5.65 o 
  -2   7  18      111.16      111.01     24.29 o 
  -1   7  18        6.44        2.01      5.22 o 
   0   7  18      187.35      233.80      6.25 o 
   1   7  18        9.35       10.37      4.25 o 
   2   7  18       95.10      105.28      2.98 o 
   3   7  18        0.41        5.11      3.82 o 
   4   7  18       11.03       13.05      1.56 o 
   5   7  18       97.21       97.90      4.96 o 
   6   7  18       27.45       31.35      4.60 o 
  -4   8  18       35.14       32.43      4.55 o 
  -3   8  18       28.26       30.31      5.60 o 
  -2   8  18       73.88       87.68     20.60 o 
  -1   8  18      123.69      133.20     21.79 o 
   0   8  18        3.15        0.49      2.88 o 
   1   8  18      131.03      141.93      3.58 o 
   2   8  18       74.69       82.07      2.66 o 
   3   8  18       31.94       34.57      1.95 o 
   4   8  18       34.11       27.87      1.84 o 
  -2   9  18       32.26       35.65      9.40 o 
  -1   9  18        4.60        5.73      1.64 o 
   0   9  18        0.09        2.41      1.24 o 
   1   9  18        5.36        1.38      1.70 o 
   2   9  18       28.11       31.27      1.59 o 
   0   1  19       46.99       25.53      1.24 o 
   1   1  19        0.27       -2.01      2.01 o 
  -1   2  19     1024.73     1036.11     17.12 o 
   0   2  19       31.23       38.17      3.65 o 
   1   2  19     1005.32     1047.71     80.29 o 
   2   2  19      732.60      772.55     47.77 o 
  -2   3  19       12.76       16.51      7.29 o 
  -1   3  19     1019.86     1060.85     50.91 o 
   0   3  19      240.59      234.06      8.49 o 
   1   3  19      956.13     1068.60    188.96 o 
   2   3  19        9.99       11.62      3.34 o 
   3   3  19       42.26       46.92      9.53 o 
  -3   4  19       30.09       34.57      6.73 o 
  -2   4  19      185.77      202.73     22.26 o 
  -1   4  19      568.05      554.21     15.10 o 
   0   4  19      389.02      367.76     11.53 o 
   1   4  19      540.65      539.87     84.46 o 
   2   4  19      249.94      254.88     42.02 o 
   3   4  19       34.14       41.96     10.69 o 
   4   4  19      289.33      247.04     49.63 o 
  -4   5  19       81.44       78.67      8.48 o 
  -3   5  19      269.59      269.10     57.12 o 
  -2   5  19       85.76       88.07     14.16 o 
  -1   5  19      386.35      419.86     11.71 o 
   0   5  19        3.14        3.41      2.91 o 
   1   5  19      348.70      370.92     42.66 o 
   2   5  19      111.83      113.42      8.13 o 
   3   5  19      277.91      285.49     24.85 o 
   4   5  19       84.23       87.66      8.64 o 
   5   5  19      128.98      104.76     16.73 o 
  -5   6  19       43.87       41.84      7.75 o 
  -4   6  19      145.40      143.55     34.53 o 
  -3   6  19      146.93      151.28     37.98 o 
  -2   6  19       89.19       90.36      8.83 o 
  -1   6  19       39.78       57.93      9.83 o 
   0   6  19      511.43      510.45     24.37 o 
   1   6  19       34.85       55.79      5.38 o 
   2   6  19       92.73       87.84      4.60 o 
   3   6  19      135.16      125.64     11.91 o 
   4   6  19      148.41      133.46     12.55 o 
   5   6  19       38.00       33.12      2.17 o 
   6   6  19       89.47       74.11     10.99 o 
  -5   7  19       78.74       72.71     11.26 o 
  -4   7  19       32.81       27.28      2.42 o 
  -3   7  19       37.33       41.02      9.99 o 
  -2   7  19       21.58       28.52      2.12 o 
  -1   7  19       46.19       62.96     10.61 o 
   0   7  19       61.56       66.42      2.59 o 
   1   7  19       62.46       76.82      3.13 o 
   2   7  19       30.34       38.64      3.31 o 
   3   7  19       41.85       44.79      2.16 o 
   4   7  19       32.67       26.96      2.02 o 
   5   7  19       82.14       72.65      3.10 o 
  -4   8  19       89.46       77.80     16.11 o 
  -3   8  19       58.57       70.13     13.81 o 
  -2   8  19       37.39       41.53      8.18 o 
  -1   8  19       23.29       20.03      3.74 o 
   0   8  19       64.92       72.68      5.48 o 
   1   8  19       22.40       18.43      1.98 o 
   2   8  19       41.60       45.97      5.52 o 
   3   8  19       56.16       61.86      4.17 o 
   4   8  19       86.03       76.12      5.20 o 
  -1   9  19        2.06        5.47      3.55 o 
   0   9  19        5.70        0.98      1.85 o 
   1   9  19        1.57       -1.82      2.58 o 
   0   0  20      290.62      357.37      9.87 o 
   0   1  20       14.80       21.96      2.28 o 
   1   1  20      432.78      411.93      9.45 o 
  -1   2  20      457.72      484.27     10.26 o 
   0   2  20      539.00      445.65     26.44 o 
   1   2  20      414.82      428.77     24.42 o 
   2   2  20       20.98       15.28      1.99 o 
  -2   3  20      268.56      276.94     25.42 o 
  -1   3  20      252.36      288.05      5.96 o 
   0   3  20     3845.01     3791.50    141.80 o 
   1   3  20      192.64      225.59     32.58 o 
   2   3  20      245.78      250.66     40.46 o 
   3   3  20     1206.53     1179.69    177.53 o 
  -3   4  20      470.89      422.55     79.74 o 
  -2   4  20      839.55      849.40    119.93 o 
  -1   4  20      773.11      765.82     39.74 o 
   0   4  20       32.83       31.44      1.78 o 
   1   4  20      806.03      778.46    113.78 o 
   2   4  20      795.70      827.05    125.74 o 
   3   4  20      467.13      424.43     63.09 o 
   4   4  20      372.05      376.91     92.16 o 
  -4   5  20       26.61       28.10      3.04 o 
  -3   5  20       36.71       30.89      8.40 o 
  -2   5  20       44.88       47.15      8.56 o 
  -1   5  20        6.35        0.72      5.20 o 
   0   5  20      657.77      716.00     23.07 o 
   1   5  20        3.26        5.67      4.81 o 
   2   5  20       38.48       37.59      6.27 o 
   3   5  20       48.73       42.89      3.55 o 
   4   5  20       19.07       19.70      3.18 o 
   5   5  20       18.06       18.21      2.04 o 
  -5   6  20      161.33      152.05     36.80 o 
  -4   6  20       93.79       98.65     22.89 o 
  -3   6  20      234.70      207.02     40.56 o 
  -2   6  20       52.11       55.61      6.81 o 
  -1   6  20       19.40       28.47      2.19 o 
   0   6  20       96.91       97.28      5.32 o 
   1   6  20        9.73       14.25      2.75 o 
   2   6  20       44.44       45.44      6.65 o 
   3   6  20      229.91      191.14      9.57 o 
   4   6  20       92.63       91.79      8.94 o 
   5   6  20      157.56      149.59     25.73 o 
   6   6  20        7.65        8.77      4.74 o 
  -5   7  20        3.95        3.29      2.37 o 
  -4   7  20       40.14       36.96      5.73 o 
  -3   7  20       24.34       30.34      7.78 o 
  -2   7  20       51.22       63.91     11.01 o 
  -1   7  20      162.66      175.12     26.08 o 
   0   7  20       63.72       70.74      4.11 o 
   1   7  20      141.56      163.39      4.01 o 
   2   7  20       55.07       63.56      5.20 o 
   3   7  20       21.95       29.65      2.96 o 
   4   7  20       33.41       31.11      2.05 o 
   5   7  20        4.51        4.92      2.05 o 
  -4   8  20       19.37       23.40      6.14 o 
  -3   8  20       42.10       49.79     10.98 o 
  -2   8  20       40.60       48.85     11.12 o 
  -1   8  20       34.20       35.33      5.01 o 
   0   8  20      204.54      216.91     13.35 o 
   1   8  20       34.00       37.98      3.39 o 
   2   8  20       43.06       52.70      2.13 o 
   3   8  20       44.27       46.68      2.69 o 
   4   8  20       15.47       16.91      1.50 o 
   0   1  21        6.47       13.39      3.34 o 
   1   1  21       39.99       53.08      2.13 o 
  -1   2  21      105.20       99.24      3.61 o 
   0   2  21      536.78      548.62     38.37 o 
   1   2  21      141.46      139.51      5.71 o 
   2   2  21      336.31      338.67     17.99 o 
  -2   3  21     1348.07     1356.20    160.21 o 
  -1   3  21     1183.25     1227.89     44.80 o 
   0   3  21        2.19        2.38      2.80 o 
   1   3  21     1195.75     1216.59    176.95 o 
   2   3  21     1381.87     1403.13    187.59 o 
   3   3  21      994.79      987.10    185.67 o 
  -3   4  21      612.80      588.60    141.05 o 
  -2   4  21      502.40      525.28     92.42 o 
  -1   4  21      101.92       95.11      3.37 o 
   0   4  21      154.35      178.92      9.01 o 
   1   4  21      126.86      121.04     15.08 o 
   2   4  21      546.00      517.81     65.12 o 
   3   4  21      629.84      646.99    124.57 o 
   4   4  21      535.07      562.99    115.64 o 
  -4   5  21       92.20       94.13     19.01 o 
  -3   5  21       84.65       85.36     22.16 o 
  -2   5  21       64.59       83.40     15.94 o 
  -1   5  21      240.74      277.10     13.53 o 
   0   5  21       22.09       24.74      1.91 o 
   1   5  21      251.12      274.92     28.60 o 
   2   5  21       58.44       71.38      8.78 o 
   3   5  21       84.28       85.71     11.39 o 
   4   5  21       72.42       79.93     11.58 o 
   5   5  21      495.53      484.01     86.91 o 
  -5   6  21       11.64       13.56      3.69 o 
  -4   6  21       19.41       21.09      6.57 o 
  -3   6  21      128.40      153.33     38.19 o 
  -2   6  21       55.77       61.83      9.80 o 
  -1   6  21      156.46      146.90     13.20 o 
   0   6  21        0.16        1.93      2.94 o 
   1   6  21      156.73      157.74      9.75 o 
   2   6  21       52.38       49.33      3.39 o 
   3   6  21      127.10      143.40      3.61 o 
   4   6  21       11.63        9.38      2.28 o 
   5   6  21       11.87       10.33      4.36 o 
   6   6  21        7.41        7.98      3.55 o 
  -5   7  21        6.61        9.64      3.47 o 
  -4   7  21       86.65       82.53     19.77 o 
  -3   7  21       10.97       10.61      4.23 o 
  -2   7  21       82.84       96.58     16.45 o 
  -1   7  21        6.79        7.62      2.72 o 
   0   7  21       93.58      104.27      4.18 o 
   1   7  21        7.28       10.78      5.41 o 
   2   7  21       76.60       86.92      3.02 o 
   3   7  21        8.24        8.75      1.53 o 
   4   7  21       87.67       78.36      5.20 o 
   5   7  21        7.35       10.54      1.32 o 
  -3   8  21       12.96       11.65      1.51 o 
  -2   8  21        5.01        6.01      1.36 o 
  -1   8  21       45.42       52.67     10.02 o 
   0   8  21       81.68       94.13      5.58 o 
   1   8  21       42.32       48.47      2.36 o 
   2   8  21        4.60        1.39      3.14 o 
   3   8  21       18.38       18.79      3.20 o 
   0   1  22     2233.68     2138.15     26.51 o 
   1   1  22      200.07      192.75     16.52 o 
  -1   2  22       93.01       99.12      3.04 o 
   0   2  22      277.72      251.26     18.42 o 
   1   2  22       95.80      108.72      7.19 o 
   2   2  22      592.14      607.17     36.62 o 
  -2   3  22      310.46      316.97     44.54 o 
  -1   3  22     1969.77     1966.04     28.47 o 
   0   3  22      304.38      282.39     18.86 o 
   1   3  22     2007.08     2037.77    355.77 o 
   2   3  22      360.54      360.09     60.17 o 
   3   3  22      179.53      159.50     23.36 o 
  -3   4  22      423.59      393.05     74.46 o 
  -2   4  22      375.44      374.53     62.60 o 
  -1   4  22     1101.15     1121.49     62.09 o 
   0   4  22      469.21      449.80     23.29 o 
   1   4  22     1115.37     1104.13    167.07 o 
   2   4  22      374.77      336.80     38.92 o 
   3   4  22      450.38      397.27     86.69 o 
   4   4  22       10.06        6.84      2.14 o 
  -4   5  22      482.04      442.79    129.27 o 
  -3   5  22       36.28       32.39      5.49 o 
  -2   5  22       10.13       15.72      2.85 o 
  -1   5  22        1.39       -4.10      5.05 o 
   0   5  22      288.96      276.82     10.46 o 
   1   5  22        1.66        5.20      4.50 o 
   2   5  22        8.85        2.74      5.56 o 
   3   5  22       44.79       46.68      2.65 o 
   4   5  22      453.99      425.39     73.88 o 
   5   5  22       16.39       17.09      5.57 o 
  -5   6  22       15.19       18.20      7.48 o 
  -4   6  22       16.17       10.83      5.03 o 
  -3   6  22       48.26       43.09      7.38 o 
  -2   6  22       17.25       20.12      9.58 o 
  -1   6  22      133.74      147.93     28.20 o 
   0   6  22       83.62       96.50      5.46 o 
   1   6  22      144.99      151.01     11.93 o 
   2   6  22       10.84        2.48      4.53 o 
   3   6  22       56.55       52.36      4.50 o 
   4   6  22       15.06        6.84      4.28 o 
   5   6  22       15.42       17.28      2.72 o 
   6   6  22       44.04       42.94      6.35 o 
  -5   7  22       39.73       33.07      4.55 o 
  -4   7  22        4.85        3.51      3.39 o 
  -3   7  22      112.17      119.99     30.95 o 
  -2   7  22       28.84       29.49      6.84 o 
  -1   7  22       52.84       43.00      9.75 o 
   0   7  22      268.58      302.23     15.04 o 
   1   7  22       66.79       63.25      3.61 o 
   2   7  22       30.36       28.34      2.03 o 
   3   7  22      114.78      116.38      7.38 o 
   4   7  22        5.28        8.43      1.47 o 
   5   7  22       43.46       36.04      4.66 o 
  -3   8  22       27.59       25.52      5.06 o 
  -2   8  22       76.94       86.26     22.59 o 
  -1   8  22       32.20       33.76      9.99 o 
   0   8  22       14.51       13.33      2.34 o 
   1   8  22       32.01       36.69      1.84 o 
   2   8  22       68.94       80.11      2.61 o 
   3   8  22       29.17       26.70      1.56 o 
   0   1  23       14.56       19.38      1.35 o 
   1   1  23      921.70      927.20     18.13 o 
  -1   2  23       24.80       29.13      5.01 o 
   0   2  23      998.22      972.72     61.25 o 
   1   2  23       23.08       18.00      2.07 o 
   2   2  23      440.82      390.13     19.37 o 
  -2   3  23     1643.78     1663.80    127.71 o 
  -1   3  23      517.26      501.79     19.98 o 
   0   3  23        9.22       16.12      6.69 o 
   1   3  23      539.15      516.73     86.28 o 
   2   3  23     1660.89     1626.20    270.77 o 
   3   3  23      225.45      227.64     41.07 o 
  -3   4  23      260.36      282.59     56.47 o 
  -2   4  23       25.63       30.60      2.43 o 
  -1   4  23      140.45      152.43     15.22 o 
   0   4  23     1170.83     1135.45     55.72 o 
   1   4  23      142.38      154.25     22.52 o 
   2   4  23       28.87       33.18      8.40 o 
   3   4  23      309.17      291.06     62.77 o 
   4   4  23        0.34       -4.41      4.41 o 
  -4   5  23       19.55       20.94      9.21 o 
  -3   5  23       52.55       49.11      9.29 o 
  -2   5  23      389.49      409.14     72.94 o 
  -1   5  23      234.78      251.54     25.98 o 
   0   5  23      332.81      342.49     14.60 o 
   1   5  23      239.19      257.02     21.78 o 
   2   5  23      385.03      371.56     49.20 o 
   3   5  23       43.63       42.54     10.93 o 
   4   5  23       20.85       25.47      7.24 o 
   5   5  23       35.37       34.72      4.58 o 
  -5   6  23       93.97      100.21     21.44 o 
  -4   6  23        6.79        3.43      1.93 o 
  -3   6  23       57.17       50.24     12.04 o 
  -2   6  23      108.44      114.54     23.30 o 
  -1   6  23       19.18       19.97      4.50 o 
   0   6  23      317.70      364.60     17.47 o 
   1   6  23       12.58       21.16      5.52 o 
   2   6  23      119.35      119.76     10.85 o 
   3   6  23       56.69       51.11      2.36 o 
   4   6  23        8.60        8.12      1.64 o 
   5   6  23       94.46       97.90     14.03 o 
  -4   7  23       26.81       30.09      4.15 o 
  -3   7  23       25.58       32.20     10.80 o 
  -2   7  23        9.64        8.15      3.28 o 
  -1   7  23       45.72       49.55      6.54 o 
   0   7  23      179.14      212.04     15.13 o 
   1   7  23       49.48       50.03      3.02 o 
   2   7  23        8.96        8.57      2.58 o 
   3   7  23       28.66       35.36      3.12 o 
   4   7  23       28.68       28.88      1.83 o 
  -2   8  23       51.43       51.93     14.08 o 
  -1   8  23       35.70       29.22      5.71 o 
   0   8  23       11.40        3.43      2.62 o 
   1   8  23       33.08       27.11      1.65 o 
   2   8  23       50.12       48.81      2.58 o 
   0   0  24      963.96      888.41     16.84 o 
   0   1  24       16.08       18.41      1.51 o 
   1   1  24      366.51      358.75     24.25 o 
  -1   2  24      231.84      271.29      5.46 o 
   0   2  24       12.46       11.34      3.08 o 
   1   2  24      195.54      207.64     13.04 o 
   2   2  24        0.36        1.25      2.76 o 
  -2   3  24      437.85      438.72     23.61 o 
  -1   3  24       39.35       48.06      5.49 o 
   0   3  24       30.55       35.35      3.60 o 
   1   3  24       54.11       63.24     16.72 o 
   2   3  24      402.67      364.36     67.44 o 
   3   3  24      618.46      551.16     92.58 o 
  -3   4  24      142.33      154.60     37.01 o 
  -2   4  24      387.10      380.70     69.05 o 
  -1   4  24     1061.86     1068.87     44.53 o 
   0   4  24      328.27      354.31     22.65 o 
   1   4  24     1110.06     1107.01    195.02 o 
   2   4  24      369.78      319.40     68.10 o 
   3   4  24      129.69      125.62     22.46 o 
   4   4  24       50.00       54.59     15.75 o 
  -4   5  24       19.67       17.13     10.04 o 
  -3   5  24      132.94      133.99     32.05 o 
  -2   5  24       34.19       41.72     10.18 o 
  -1   5  24      148.61      159.84     11.37 o 
   0   5  24      548.52      564.23     29.85 o 
   1   5  24      146.34      148.20     11.72 o 
   2   5  24       34.11       41.83      5.92 o 
   3   5  24      146.16      148.20     27.26 o 
   4   5  24       19.20       22.37      5.25 o 
   5   5  24       26.69       29.34      6.97 o 
  -5   6  24       74.63       82.21     20.04 o 
  -4   6  24        0.99        0.24      3.27 o 
  -3   6  24       65.15       68.52     16.18 o 
  -2   6  24       68.53       69.45     17.18 o 
  -1   6  24       51.90       48.66      6.22 o 
   0   6  24      199.86      203.49      9.86 o 
   1   6  24       52.49       56.57      3.96 o 
   2   6  24       70.56       69.54      7.16 o 
   3   6  24       74.18       74.49      8.91 o 
   4   6  24        1.96       -1.89      5.60 o 
   5   6  24       73.56       75.66     11.50 o 
  -4   7  24       88.97       83.48     17.48 o 
  -3   7  24       11.80       13.77      1.61 o 
  -2   7  24       43.96       44.07     11.33 o 
  -1   7  24      117.91      130.87     25.45 o 
   0   7  24       73.63       73.94      4.84 o 
   1   7  24      115.53      137.53      7.41 o 
   2   7  24       48.76       51.99      2.23 o 
   3   7  24       14.95       17.98      4.87 o 
   4   7  24       85.94       83.85      4.52 o 
  -1   8  24       10.08       11.31      1.67 o 
   0   8  24       91.54      112.13      7.31 o 
   1   8  24       11.23       12.52      2.34 o 
   0   1  25      310.73      295.31      4.34 o 
   1   1  25      500.68      470.02     10.26 o 
  -1   2  25      579.36      571.45     12.21 o 
   0   2  25      638.59      626.35     57.34 o 
   1   2  25      568.28      525.82     58.24 o 
   2   2  25     1328.04     1276.72     75.02 o 
  -2   3  25      150.92      134.25      3.70 o 
  -1   3  25      182.18      178.92      7.46 o 
   0   3  25     1898.22     1891.28    130.11 o 
   1   3  25      172.28      160.74     36.78 o 
   2   3  25      145.51      132.03     23.33 o 
   3   3  25       18.40       22.87      8.24 o 
  -3   4  25       16.37       22.56      7.59 o 
  -2   4  25      201.85      204.38     39.64 o 
  -1   4  25       79.74       73.01      3.45 o 
   0   4  25      105.45       96.83      6.41 o 
   1   4  25       64.84       53.49     11.79 o 
   2   4  25      179.89      170.29     25.73 o 
   3   4  25        8.22       11.92      4.33 o 
   4   4  25       23.34       16.46      2.15 o 
  -4   5  25      108.58      125.93     27.34 o 
  -3   5  25       37.27       35.08      7.65 o 
  -2   5  25      377.43      375.83     67.57 o 
  -1   5  25       98.45       93.48     13.68 o 
   0   5  25      106.58       98.83      2.66 o 
   1   5  25      103.60       93.63     11.88 o 
   2   5  25      366.44      348.40     42.80 o 
   3   5  25       49.17       47.29     10.47 o 
   4   5  25      112.80      121.18     23.06 o 
   5   5  25       45.88       37.73      8.05 o 
  -5   6  25       33.76       35.38      6.65 o 
  -4   6  25       24.55       24.96      5.57 o 
  -3   6  25       58.53       70.10     17.39 o 
  -2   6  25       53.00       60.00     13.17 o 
  -1   6  25       70.23       78.00     16.48 o 
   0   6  25       13.39       12.91      1.87 o 
   1   6  25       67.79       68.64      3.96 o 
   2   6  25       47.42       51.59      2.33 o 
   3   6  25       61.00       67.14     10.29 o 
   4   6  25       20.94       18.65      2.05 o 
   5   6  25       39.22       43.47     10.90 o 
  -3   7  25       19.44       17.24      2.96 o 
  -2   7  25       99.51      100.82     26.26 o 
  -1   7  25       24.65       29.00      5.79 o 
   0   7  25        2.96       -1.47      1.78 o 
   1   7  25       30.97       35.51      2.09 o 
   2   7  25       95.62       94.68      7.19 o 
   3   7  25       15.31       12.33      2.34 o 
   0   1  26        5.99        7.25      2.09 o 
   1   1  26       55.05       53.11      2.62 o 
  -1   2  26      129.55      122.23      7.73 o 
   0   2  26      428.64      389.68     32.22 o 
   1   2  26      144.55      133.99     12.39 o 
   2   2  26      193.30      195.11     20.21 o 
  -2   3  26      550.96      526.90     55.05 o 
  -1   3  26      369.55      364.28     10.55 o 
   0   3  26        1.56        1.07      3.56 o 
   1   3  26      338.23      284.23     80.95 o 
   2   3  26      517.31      467.31     80.30 o 
   3   3  26        4.05        4.12      2.61 o 
  -3   4  26      519.06      471.59    149.16 o 
  -2   4  26       92.56      108.59     17.88 o 
  -1   4  26       11.64       15.75      2.33 o 
   0   4  26      269.68      259.39     20.17 o 
   1   4  26        9.07        9.82      2.83 o 
   2   4  26      121.66      131.85     26.02 o 
   3   4  26      554.27      502.65    105.62 o 
   4   4  26       32.26       27.63      6.92 o 
  -4   5  26       27.26       21.17      5.36 o 
  -3   5  26       59.96       56.18     14.16 o 
  -2   5  26       29.10       33.02      4.55 o 
  -1   5  26      202.25      225.30     33.39 o 
   0   5  26       48.12       53.15      3.63 o 
   1   5  26      179.64      202.90     29.21 o 
   2   5  26       20.17       22.76      3.31 o 
   3   5  26       50.29       52.22     10.23 o 
   4   5  26       34.42       24.67      4.44 o 
   5   5  26      145.11      142.04     33.16 o 
  -4   6  26       80.33       80.49     18.82 o 
  -3   6  26        0.99       -3.70      3.70 o 
  -2   6  26       37.71       52.21     16.18 o 
  -1   6  26       47.13       45.22     11.20 o 
   0   6  26       15.40       22.98      2.81 o 
   1   6  26       43.66       37.78      3.42 o 
   2   6  26       36.54       47.24      6.03 o 
   3   6  26        1.17        2.57      2.03 o 
   4   6  26       82.93       75.43     11.45 o 
  -3   7  26       61.54       69.28     15.73 o 
  -2   7  26       14.08       14.92      3.63 o 
  -1   7  26       12.20       14.60      2.45 o 
   0   7  26       17.90       19.22      1.55 o 
   1   7  26       11.36       12.02      1.72 o 
   2   7  26        8.57        8.31      1.36 o 
   3   7  26       58.81       61.29      4.31 o 
   0   1  27        9.47        9.59      1.42 o 
   1   1  27      149.02      152.23      6.44 o 
  -1   2  27      749.97      701.74     31.24 o 
   0   2  27      239.73      213.32     14.10 o 
   1   2  27      754.35      665.18     91.78 o 
   2   2  27      416.49      409.45     45.43 o 
  -2   3  27      193.22      177.92     13.12 o 
  -1   3  27        1.79        4.37      2.24 o 
   0   3  27       79.36       81.71      8.09 o 
   1   3  27        6.14        2.80      2.74 o 
   2   3  27      159.48      133.93     37.63 o 
   3   3  27      836.45      741.61    172.51 o 
  -3   4  27       75.46       76.51     20.11 o 
  -2   4  27       71.76       79.32     11.77 o 
  -1   4  27      307.72      359.05     37.37 o 
   0   4  27       74.89       76.53      5.99 o 
   1   4  27      289.43      299.73     62.79 o 
   2   4  27       65.87       73.09     11.63 o 
   3   4  27       87.05       81.58     21.54 o 
   4   4  27       10.08        7.42      2.10 o 
  -4   5  27       34.81       28.32      8.94 o 
  -3   5  27       17.61       18.62      4.60 o 
  -2   5  27      129.36      144.40     37.79 o 
  -1   5  27      145.86      154.05     25.29 o 
   0   5  27      180.94      206.33     13.85 o 
   1   5  27      144.97      146.24     16.76 o 
   2   5  27      119.84      127.20     10.53 o 
   3   5  27       22.50       22.14      1.80 o 
   4   5  27       42.14       35.95      7.78 o 
   5   5  27        0.19       -2.25      2.75 o 
  -4   6  27       12.96       13.52      1.83 o 
  -3   6  27       27.47       30.60      7.86 o 
  -2   6  27        3.62        0.23      3.46 o 
  -1   6  27      134.86      154.13     33.86 o 
   0   6  27        0.04        0.01      1.91 o 
   1   6  27      133.30      147.55     13.50 o 
   2   6  27        6.44        2.83      5.36 o 
   3   6  27       25.91       24.87      1.68 o 
   4   6  27       14.95       13.30      2.32 o 
  -2   7  27        2.30        4.19      5.68 o 
  -1   7  27       35.02       36.10      7.62 o 
   0   7  27       15.42       17.24      1.34 o 
   1   7  27       33.54       33.67      2.13 o 
   2   7  27        1.65        4.18      1.49 o 
   0   0  28      138.64      170.27      3.83 o 
   0   1  28       22.56       19.01      1.38 o 
   1   1  28       99.00       89.80      4.28 o 
  -1   2  28      359.40      348.95     16.48 o 
   0   2  28      286.23      272.80     20.87 o 
   1   2  28      321.91      291.96     43.71 o 
   2   2  28        0.80        2.99      4.05 o 
  -2   3  28      109.17      104.73      8.89 o 
  -1   3  28       66.64       62.97      2.78 o 
   0   3  28      742.17      669.80     70.41 o 
   1   3  28       62.13       57.18     13.35 o 
   2   3  28      117.27      103.06     23.84 o 
   3   3  28      194.95      186.52     47.29 o 
  -3   4  28       54.57       47.51     11.77 o 
  -2   4  28      179.64      181.63     32.04 o 
  -1   4  28      233.33      227.82     19.38 o 
   0   4  28      452.75      426.50     33.48 o 
   1   4  28      216.38      185.81     38.78 o 
   2   4  28      174.43      162.84     27.51 o 
   3   4  28       46.52       40.90     14.38 o 
   4   4  28      406.66      405.66    120.79 o 
  -4   5  28       35.50       37.78      9.50 o 
  -3   5  28       82.52       92.65     28.60 o 
  -2   5  28      165.32      162.80     39.63 o 
  -1   5  28       98.71      106.69     13.09 o 
   0   5  28       95.66      123.39      8.90 o 
   1   5  28       89.42       85.78     15.46 o 
   2   5  28      171.38      165.00     26.35 o 
   3   5  28       74.34       84.98     15.08 o 
   4   5  28       32.97       39.12      9.18 o 
   5   5  28       10.74        2.40      1.47 o 
  -3   6  28       19.69       22.65      5.28 o 
  -2   6  28      121.75      117.52     34.08 o 
  -1   6  28       18.18       20.81      3.18 o 
   0   6  28       13.32       16.97      1.36 o 
   1   6  28       14.11       11.82      1.81 o 
   2   6  28      133.36      127.51     12.80 o 
   3   6  28       20.25       19.41      2.75 o 
  -1   7  28       77.86       94.74     30.11 o 
   0   7  28        1.64        0.15      1.99 o 
   1   7  28       79.78       87.12      2.36 o 
   0   1  29      256.15      239.73      3.64 o 
   1   1  29        8.05       15.63      2.40 o 
  -1   2  29      281.92      286.79     15.31 o 
   0   2  29      216.66      221.68     13.36 o 
   1   2  29      280.48      263.47     38.25 o 
   2   2  29       46.52       38.46      2.58 o 
  -2   3  29      109.43       96.99     11.88 o 
  -1   3  29       77.15       84.31      7.65 o 
   0   3  29       20.46       29.32      2.79 o 
   1   3  29       84.15       78.75     24.10 o 
   2   3  29      101.86       79.85     20.47 o 
   3   3  29        0.96        2.95      2.29 o 
  -3   4  29       54.10       40.67     11.39 o 
  -2   4  29       29.37       27.69      5.81 o 
  -1   4  29       25.69       22.98      7.03 o 
   0   4  29       26.22       18.14      4.23 o 
   1   4  29       31.07       23.47      4.68 o 
   2   4  29       27.88       26.80      7.97 o 
   3   4  29       52.06       42.57     10.18 o 
   4   4  29       98.30      104.88     35.07 o 
  -4   5  29       15.45       22.45      7.16 o 
  -3   5  29      130.03      125.11     37.71 o 
  -2   5  29      116.47      117.38     32.75 o 
  -1   5  29       57.27       55.67     11.69 o 
   0   5  29       13.64       12.98      1.22 o 
   1   5  29       57.17       41.57      3.90 o 
   2   5  29      112.21      110.26     21.28 o 
   3   5  29      132.04      117.60     23.65 o 
   4   5  29       13.95       17.37      2.53 o 
  -3   6  29       99.91       98.80     26.40 o 
  -2   6  29       55.66       60.59     17.31 o 
  -1   6  29       20.29       22.60      5.33 o 
   0   6  29        9.96       10.77      2.17 o 
   1   6  29       17.60       18.91      2.10 o 
   2   6  29       47.06       47.47      5.68 o 
   3   6  29      103.42       93.44     13.52 o 
   0   1  30      254.15      264.36      4.08 o 
   1   1  30      114.31      116.62      4.61 o 
  -1   2  30       36.39       36.01      3.72 o 
   0   2  30      150.97      117.56      7.97 o 
   1   2  30       32.12       28.22      5.33 o 
   2   2  30      293.92      261.97     45.86 o 
  -2   3  30      103.23       92.65     11.18 o 
  -1   3  30      169.63      171.89     11.96 o 
   0   3  30      142.50      142.11     14.74 o 
   1   3  30      183.56      156.34     42.68 o 
   2   3  30       97.77       88.74     19.96 o 
   3   3  30        0.94       -4.06      4.06 o 
  -3   4  30       51.80       46.94     10.18 o 
  -2   4  30       38.32       35.79      8.91 o 
  -1   4  30       77.74       72.01      8.35 o 
   0   4  30      168.07      168.75     12.94 o 
   1   4  30       65.43       55.32     10.50 o 
   2   4  30       35.20       33.38      3.98 o 
   3   4  30       40.87       37.34      8.45 o 
   4   4  30       72.49       72.01     25.18 o 
  -4   5  30       11.43       10.07      2.13 o 
  -3   5  30        6.29        7.86      7.83 o 
  -2   5  30        2.94       -3.44      3.44 o 
  -1   5  30       49.01       50.08     12.55 o 
   0   5  30        1.45        1.82      1.66 o 
   1   5  30       44.32       36.47      6.14 o 
   2   5  30        3.18       -3.18      3.18 o 
   3   5  30        3.11        4.42      2.45 o 
   4   5  30       14.94       11.75      1.86 o 
  -2   6  30       29.56       28.40     10.01 o 
  -1   6  30       45.34       40.51      9.37 o 
   0   6  30        0.52        0.78      1.62 o 
   1   6  30       41.35       45.37      4.25 o 
   2   6  30       28.28       24.44      1.56 o 
   0   1  31      138.46      119.61      2.34 o 
   1   1  31       12.79        9.20      1.89 o 
  -1   2  31       17.16       15.83      1.85 o 
   0   2  31       61.34       49.31      2.62 o 
   1   2  31       23.67       24.22      4.60 o 
   2   2  31      163.50      157.03     26.54 o 
  -2   3  31       21.36       21.71      3.42 o 
  -1   3  31      112.15      112.74     10.77 o 
   0   3  31        0.78        2.56      1.74 o 
   1   3  31      122.71       93.46     27.31 o 
   2   3  31       20.68       15.50      4.01 o 
   3   3  31       53.01       49.40     17.37 o 
  -3   4  31       15.12       16.63      6.46 o 
  -2   4  31       38.54       41.73      8.05 o 
  -1   4  31       26.90       33.40      5.20 o 
   0   4  31        8.96        9.22      1.31 o 
   1   4  31       28.47       30.59      7.05 o 
   2   4  31       45.86       41.15     11.12 o 
   3   4  31       13.20       15.76      4.60 o 
   4   4  31        1.05       -2.94      2.94 o 
  -3   5  31       46.33       46.50     12.76 o 
  -2   5  31       68.72       63.55     20.14 o 
  -1   5  31       18.14       18.40      5.79 o 
   0   5  31      193.65      194.40     20.00 o 
   1   5  31       17.42       19.77      5.44 o 
   2   5  31       76.27       63.22     11.88 o 
   3   5  31       40.99       42.67     10.10 o 
  -1   6  31       36.00       37.77     11.33 o 
   0   6  31        0.22        1.10      1.38 o 
   1   6  31       35.93       32.43      3.90 o 
   0   0  32      879.43      768.09     21.20 o 
   0   1  32       11.33        9.83      2.46 o 
   1   1  32       35.85       33.74      2.26 o 
  -1   2  32       64.27       65.41      5.12 o 
   0   2  32      105.22       90.93      9.27 o 
   1   2  32       53.73       51.87      6.49 o 
   2   2  32        7.59        3.80      2.23 o 
  -2   3  32       61.71       66.14     13.81 o 
  -1   3  32       86.40       70.45      7.41 o 
   0   3  32       96.22      109.65     12.58 o 
   1   3  32      104.00       73.38     23.05 o 
   2   3  32       63.61       61.70     20.09 o 
   3   3  32       62.31       66.18     25.07 o 
  -3   4  32       18.82       14.13      2.75 o 
  -2   4  32      132.56      137.29     43.16 o 
  -1   4  32       97.26      100.19     17.64 o 
   0   4  32       13.25       18.20      1.70 o 
   1   4  32       94.15       86.07     20.28 o 
   2   4  32      127.91      122.65     37.20 o 
   3   4  32       22.73       18.47      6.06 o 
   4   4  32       11.36       14.71      4.95 o 
  -2   5  32       11.76       13.65      4.87 o 
  -1   5  32       29.47       27.94      8.99 o 
   0   5  32        0.80        1.31      1.67 o 
   1   5  32       28.59       26.86      4.93 o 
   2   5  32       14.19       16.25      7.19 o 
   0   1  33        1.82        1.96      2.28 o 
   1   1  33        4.23        4.84      2.61 o 
  -1   2  33       38.51       34.20      4.60 o 
   0   2  33       30.48       23.45      1.65 o 
   1   2  33       37.63       29.71      8.16 o 
   2   2  33      128.60      116.82     22.71 o 
  -2   3  33       10.57       14.50      5.95 o 
  -1   3  33       94.46       97.16      7.22 o 
   0   3  33       30.98       26.50      1.65 o 
   1   3  33       92.90      104.28      4.42 o 
   2   3  33       11.57       14.47      7.00 o 
   3   3  33       17.92       17.91      6.00 o 
  -3   4  33       64.89       62.67     25.53 o 
  -2   4  33       51.14       49.03     14.57 o 
  -1   4  33       61.09       59.80     12.22 o 
   0   4  33        5.96        4.50      1.64 o 
   1   4  33       58.39       57.04     14.22 o 
   2   4  33       60.05       54.47     12.57 o 
   3   4  33       69.08       61.91     21.54 o 
  -1   5  33       29.13       27.49     10.10 o 
   0   5  33       94.41       92.26     11.56 o 
   1   5  33       28.65       21.80      3.37 o 
   0   1  34       40.81       47.03      2.23 o 
   1   1  34        1.82        3.12      3.61 o 
  -1   2  34        8.35       10.35      1.50 o 
   0   2  34      117.36      103.69      5.03 o 
   1   2  34        9.23       13.40      1.99 o 
   2   2  34       10.67       11.58      1.58 o 
  -2   3  34       13.37       12.12      3.69 o 
  -1   3  34       24.83       25.88      4.28 o 
   0   3  34       14.07       11.39      1.35 o 
   1   3  34       23.32       30.58      2.91 o 
   2   3  34       10.07       14.76      6.62 o 
   3   3  34        0.00        0.57      2.74 o 
  -2   4  34       16.01       17.51      6.03 o 
  -1   4  34       31.65       35.57      6.78 o 
   0   4  34        0.17        1.77      2.40 o 
   1   4  34       33.82       38.15     11.07 o 
   2   4  34       14.08       13.47      3.04 o 
   0   1  35       30.09       33.06      2.00 o 
   1   1  35      120.04      116.79      4.15 o 
  -1   2  35        6.42        3.42      3.07 o 
   0   2  35       83.07       86.26      2.17 o 
   1   2  35        7.23       10.98      2.21 o 
   2   2  35       28.47       30.15      6.30 o 
  -2   3  35       43.32       43.57     16.05 o 
  -1   3  35       50.04       44.72      9.40 o 
   0   3  35       72.71       71.65      8.42 o 
   1   3  35       53.74       64.14      3.18 o 
   2   3  35       45.36       44.86     16.56 o 
   3   3  35       20.38       16.92      5.63 o 
  -1   4  35       24.57       25.55      6.08 o 
   0   4  35        2.06        2.80      1.47 o 
   1   4  35       25.90       30.04      2.48 o 
   0   0  36        0.30        0.00      1.78 o 
   0   1  36        0.09        2.69      2.51 o 
   1   1  36       29.40       27.73      2.48 o 
  -1   2  36       10.34       14.57      1.58 o 
   0   2  36        1.66        2.54      1.74 o 
   1   2  36        8.68       11.09      1.88 o 
   2   2  36        2.32        1.88      1.62 o 
  -1   3  36        7.58        6.04      1.53 o 
   0   3  36       49.50       52.26      5.88 o 
   1   3  36        7.99        8.08      2.31 o 
   0   1  37        6.39        5.87      2.40 o 
   1   1  37       46.07       48.25      2.80 o 
  -1   2  37        5.92        6.83      2.18 o 
   0   2  37       58.71       69.33      2.47 o 
   1   2  37        6.91        8.29      2.21 o 
   0   1  38       35.74       33.97      2.99 o 
                                                 
